# Supplementary material for: Causal effects of gut microbiota on the risk of bipolar disorder: a Mendelian randomization study
Source: Front Microbiomes. 2023 Sep 21;2:1249518. doi: 10.3389/frmbi.2023.1249518 (PMC12993656; doi:10.3389/frmbi.2023.1249518)
Supplement: Supplementary file 1 [file DataSheet_1.zip › Supplementary Tables.XLSX]

## Sheet: Description
Table S1	196 taxa enrolled in this study
Table S2	Instrucment variables information for the 196 bacterial taxa
Table S3	MR estimates from gut microbiota on BD risk
Table S4	MR results for thirteen gut microbiotas on bipolar disorder after removing confounders-related Ivs

## Sheet: Table S1
phylum	class	order	family	genus
phylum.Actinobacteria.id.400	class.Actinobacteria.id.419	order.Actinomycetales.id.420	family.Acidaminococcaceae.id.2166	genus..Clostridiuminnocuumgroup.id.14397
phylum.Bacteroidetes.id.905	class.Alphaproteobacteria.id.2379	order.Bacillales.id.1674	family.Actinomycetaceae.id.421	genus..Eubacteriumbrachygroup.id.11296
phylum.Cyanobacteria.id.1500	class.Bacilli.id.1673	order.Bacteroidales.id.913	family.Alcaligenaceae.id.2875	genus..Eubacteriumcoprostanoligenesgroup.id.11375
phylum.Euryarchaeota.id.55	class.Bacteroidia.id.912	order.Bifidobacteriales.id.432	family.Bacteroidaceae.id.917	genus..Eubacteriumeligensgroup.id.14372
phylum.Firmicutes.id.1672	class.Betaproteobacteria.id.2867	order.Burkholderiales.id.2874	family.BacteroidalesS24.7group.id.11173	genus..Eubacteriumfissicatenagroup.id.14373
phylum.Lentisphaerae.id.2238	class.Clostridia.id.1859	order.Clostridiales.id.1863	family.Bifidobacteriaceae.id.433	genus..Eubacteriumhalliigroup.id.11338
phylum.Proteobacteria.id.2375	class.Coriobacteriia.id.809	order.Coriobacteriales.id.810	family.Christensenellaceae.id.1866	genus..Eubacteriumnodatumgroup.id.11297
phylum.Tenericutes.id.3919	class.Deltaproteobacteria.id.3087	order.Desulfovibrionales.id.3156	family.Clostridiaceae1.id.1869	genus..Eubacteriumoxidoreducensgroup.id.11339
phylum.Verrucomicrobia.id.3982	class.Erysipelotrichia.id.2147	order.Enterobacteriales.id.3468	family.ClostridialesvadinBB60group.id.11286	genus..Eubacteriumrectalegroup.id.14374
	class.Gammaproteobacteria.id.3303	order.Erysipelotrichales.id.2148	family.Coriobacteriaceae.id.811	genus..Eubacteriumruminantiumgroup.id.11340
	class.Lentisphaeria.id.2250	order.Gastranaerophilales.id.1591	family.Defluviitaleaceae.id.1924	genus..Eubacteriumventriosumgroup.id.11341
	class.Melainabacteria.id.1589	order.Lactobacillales.id.1800	family.Desulfovibrionaceae.id.3169	genus..Eubacteriumxylanophilumgroup.id.14375
	class.Methanobacteria.id.119	order.Methanobacteriales.id.120	family.Enterobacteriaceae.id.3469	genus..Ruminococcusgauvreauiigroup.id.11342
	class.Mollicutes.id.3920	order.MollicutesRF9.id.11579	family.Erysipelotrichaceae.id.2149	genus..Ruminococcusgnavusgroup.id.14376
	class.Negativicutes.id.2164	order.NB1n.id.3953	family.FamilyXI.id.1936	genus..Ruminococcustorquesgroup.id.14377
	class.Verrucomicrobiae.id.4029	order.Pasteurellales.id.3688	family.FamilyXIII.id.1957	genus.Actinomyces.id.423
		order.Rhodospirillales.id.2667	family.Lachnospiraceae.id.1987	genus.Adlercreutzia.id.812
		order.Selenomonadales.id.2165	family.Lactobacillaceae.id.1836	genus.Akkermansia.id.4037
		order.Verrucomicrobiales.id.4030	family.Methanobacteriaceae.id.121	genus.Alistipes.id.968
		order.Victivallales.id.2254	family.Oxalobacteraceae.id.2966	genus.Allisonella.id.2174
			family.Pasteurellaceae.id.3689	genus.Alloprevotella.id.961
			family.Peptococcaceae.id.2024	genus.Anaerofilum.id.2053
			family.Peptostreptococcaceae.id.2042	genus.Anaerostipes.id.1991
			family.Porphyromonadaceae.id.943	genus.Anaerotruncus.id.2054
			family.Prevotellaceae.id.960	genus.Bacteroides.id.918
			family.Rhodospirillaceae.id.2717	genus.Barnesiella.id.944
			family.Rikenellaceae.id.967	genus.Bifidobacterium.id.436
			family.Ruminococcaceae.id.2050	genus.Bilophila.id.3170
			family.Streptococcaceae.id.1850	genus.Blautia.id.1992
			family.Veillonellaceae.id.2172	genus.Butyricicoccus.id.2055
			family.Verrucomicrobiaceae.id.4036	genus.Butyricimonas.id.945
			family.Victivallaceae.id.2255	genus.Butyrivibrio.id.1993
				genus.CandidatusSoleaferrea.id.11350
				genus.Catenibacterium.id.2153
				genus.ChristensenellaceaeR.7group.id.11283
				genus.Clostridiumsensustricto1.id.1873
				genus.Collinsella.id.815
				genus.Coprobacter.id.949
				genus.Coprococcus1.id.11301
				genus.Coprococcus2.id.11302
				genus.Coprococcus3.id.11303
				genus.DefluviitaleaceaeUCG011.id.11287
				genus.Desulfovibrio.id.3173
				genus.Dialister.id.2183
				genus.Dorea.id.1997
				genus.Eggerthella.id.819
				genus.Eisenbergiella.id.11304
				genus.Enterorhabdus.id.820
				genus.Erysipelatoclostridium.id.11381
				genus.ErysipelotrichaceaeUCG003.id.11384
				genus.Escherichia.Shigella.id.3504
				genus.Faecalibacterium.id.2057
				genus.FamilyXIIIAD3011group.id.11293
				genus.FamilyXIIIUCG001.id.11294
				genus.Flavonifractor.id.2059
				genus.Fusicatenibacter.id.11305
				genus.Gordonibacter.id.821
				genus.Haemophilus.id.3698
				genus.Holdemanella.id.11393
				genus.Holdemania.id.2157
				genus.Howardella.id.2000
				genus.Hungatella.id.11306
				genus.Intestinibacter.id.11345
				genus.Intestinimonas.id.2062
				genus.Lachnoclostridium.id.11308
				genus.Lachnospira.id.2004
				genus.LachnospiraceaeFCS020group.id.11314
				genus.LachnospiraceaeNC2004group.id.11316
				genus.LachnospiraceaeND3007group.id.11317
				genus.LachnospiraceaeNK4A136group.id.11319
				genus.LachnospiraceaeUCG001.id.11321
				genus.LachnospiraceaeUCG004.id.11324
				genus.LachnospiraceaeUCG008.id.11328
				genus.LachnospiraceaeUCG010.id.11330
				genus.Lactobacillus.id.1837
				genus.Lactococcus.id.1851
				genus.Marvinbryantia.id.2005
				genus.Methanobrevibacter.id.123
				genus.Odoribacter.id.952
				genus.Olsenella.id.822
				genus.Oscillibacter.id.2063
				genus.Oscillospira.id.2064
				genus.Oxalobacter.id.2978
				genus.Parabacteroides.id.954
				genus.Paraprevotella.id.962
				genus.Parasutterella.id.2892
				genus.Peptococcus.id.2037
				genus.Phascolarctobacterium.id.2168
				genus.Prevotella7.id.11182
				genus.Prevotella9.id.11183
				genus.RikenellaceaeRC9gutgroup.id.11191
				genus.Romboutsia.id.11347
				genus.Roseburia.id.2012
				genus.Ruminiclostridium5.id.11355
				genus.Ruminiclostridium6.id.11356
				genus.Ruminiclostridium9.id.11357
				genus.RuminococcaceaeNK4A214group.id.11358
				genus.RuminococcaceaeUCG002.id.11360
				genus.RuminococcaceaeUCG003.id.11361
				genus.RuminococcaceaeUCG004.id.11362
				genus.RuminococcaceaeUCG005.id.11363
				genus.RuminococcaceaeUCG009.id.11366
				genus.RuminococcaceaeUCG010.id.11367
				genus.RuminococcaceaeUCG011.id.11368
				genus.RuminococcaceaeUCG013.id.11370
				genus.RuminococcaceaeUCG014.id.11371
				genus.Ruminococcus1.id.11373
				genus.Ruminococcus2.id.11374
				genus.Sellimonas.id.14369
				genus.Senegalimassilia.id.11160
				genus.Slackia.id.825
				genus.Streptococcus.id.1853
				genus.Subdoligranulum.id.2070
				genus.Sutterella.id.2896
				genus.Terrisporobacter.id.11348
				genus.Turicibacter.id.2162
				genus.Tyzzerella3.id.11335
				genus.Veillonella.id.2198
				genus.Victivallis.id.2256

## Sheet: Table S2
Exposure	Outcome	No.	SNP	effect_allele	other_allele	beta.exposure	se.exposure	pval.exposure	samplesize.exposure	beta.outcome	se.outcome	pval.outcome	samplesize.outcome	F	R2
phylum.Actinobacteria.id.400	bipolar disorder	1	rs10841473	G	C	-0.0596572	0.0117537	4.47e-07	17987	-0.024702	0.0154	0.1089	51710	25.7619	0.0014302
phylum.Actinobacteria.id.400	bipolar disorder	2	rs11766971	T	C	0.0476376	0.010646	9.4e-06	17987	0.002098	0.0135	0.8736	51710	20.0227	0.00111194
phylum.Actinobacteria.id.400	bipolar disorder	3	rs12528285	C	T	0.0809469	0.0180784	5.69e-06	17990	-0.019401	0.0227	0.3941	51710	20.0484	0.00111318
phylum.Actinobacteria.id.400	bipolar disorder	4	rs13192624	T	C	-0.0522862	0.0117742	9.33e-06	17985	-0.008799	0.0155	0.5697	51710	19.7201	0.00109527
phylum.Actinobacteria.id.400	bipolar disorder	5	rs1397793	G	A	-0.0521387	0.0111587	3.74e-06	17782	0.003195	0.0146	0.8271	51710	21.8318	0.00122624
phylum.Actinobacteria.id.400	bipolar disorder	6	rs34284163	A	T	-0.0603312	0.0136851	8.82e-06	17987	0.012502	0.0175	0.4754	51710	19.435	0.00107934
phylum.Actinobacteria.id.400	bipolar disorder	7	rs4429415	C	T	0.0581908	0.0111343	2.05e-07	17990	0.0002	0.0141	0.9898	51710	27.3136	0.00151597
phylum.Actinobacteria.id.400	bipolar disorder	8	rs55888705	A	G	0.0534221	0.0109975	1.31e-06	17988	-0.006099	0.0142	0.666	51710	23.5967	0.00131009
phylum.Actinobacteria.id.400	bipolar disorder	9	rs62448869	T	A	-0.0524531	0.0108226	1.14e-06	17782	-0.016296	0.0138	0.2387	51710	23.4899	0.00131925
phylum.Actinobacteria.id.400	bipolar disorder	10	rs6496870	T	C	0.0510777	0.0113809	4.62e-06	17990	0.004798	0.0142	0.737099	51710	20.1424	0.00111839		R2 indicates the proportion of variance in exposure explained by a given SNP
phylum.Actinobacteria.id.400	bipolar disorder	11	rs6743026	T	C	0.0589446	0.0134622	9.88e-06	17875	0.008405	0.0175	0.633299	51710	19.1714	0.00107138
phylum.Actinobacteria.id.400	bipolar disorder	12	rs74037001	G	A	-0.0819391	0.0165334	6.71e-07	17179	0.013095	0.0204	0.519501	51710	24.5618	0.00142772
phylum.Actinobacteria.id.400	bipolar disorder	13	rs75211493	G	A	0.0840786	0.0184739	9.27e-06	16605	0.021801	0.0251	0.3848	51710	20.7136	0.00124588
phylum.Actinobacteria.id.400	bipolar disorder	14	rs7570971	A	C	0.086653	0.0113623	1.41e-14	17782	0.018302	0.0153	0.2324	51710	58.1615	0.00326015
phylum.Actinobacteria.id.400	bipolar disorder	15	rs80124826	T	C	-0.124191	0.0278566	8.75e-06	11999	0.043203	0.0327	0.186	51710	19.8759	0.00165372
phylum.Actinobacteria.id.400	bipolar disorder	16	rs8047955	A	G	0.0521115	0.0111192	2.66e-06	17980	-0.004701	0.0144	0.742099	51710	21.9644	0.00122011
phylum.Actinobacteria.id.400	bipolar disorder	17	rs857444	C	T	0.0507315	0.0109885	3.8e-06	17988	-0.017899	0.0139	0.1999	51710	21.3148	0.00118355
phylum.Bacteroidetes.id.905	bipolar disorder	1	rs111845179	T	C	0.104177	0.0213837	6.47e-07	16394	-0.01	0.0283	0.724599	51710	23.7343	0.00144565
phylum.Bacteroidetes.id.905	bipolar disorder	2	rs13291169	C	G	0.0700929	0.0148756	2.61e-06	17514	-0.013998	0.0191	0.4651	51710	22.2023	0.00126608
phylum.Bacteroidetes.id.905	bipolar disorder	3	rs17343978	A	C	-0.0556041	0.0120272	7.22e-06	18335	0.0134	0.0156	0.3898	51710	21.3739	0.00116438
phylum.Bacteroidetes.id.905	bipolar disorder	4	rs2032750	T	C	-0.0510857	0.0106804	1.71e-06	17854	0.008999	0.0138	0.514	51710	22.8782	0.00127976
phylum.Bacteroidetes.id.905	bipolar disorder	5	rs62531359	T	G	0.0657788	0.0149886	8.42e-06	18321	-0.015601	0.0196	0.4261	51710	19.2597	0.00105013
phylum.Bacteroidetes.id.905	bipolar disorder	6	rs62575403	C	T	0.145424	0.0311079	2.96e-06	9669	0.011304	0.0333	0.7345	51710	21.854	0.00225512
phylum.Bacteroidetes.id.905	bipolar disorder	7	rs6586324	T	C	0.0477792	0.0105437	7.37e-06	18332	0.019803	0.0136	0.1448	51710	20.5349	0.00111891
phylum.Bacteroidetes.id.905	bipolar disorder	8	rs72706335	T	C	-0.223193	0.0493382	7.13e-06	3820	0.028004	0.0325	0.388	51710	20.4642	0.00532857
phylum.Bacteroidetes.id.905	bipolar disorder	9	rs73512608	G	A	-0.123117	0.0236743	2.54e-07	11350	-0.024302	0.031	0.4323	51710	27.0447	0.00237713
phylum.Bacteroidetes.id.905	bipolar disorder	10	rs73846128	A	G	-0.0664262	0.0133481	4.78e-07	18335	-0.002804	0.0173	0.8698	51710	24.7649	0.00134887
phylum.Bacteroidetes.id.905	bipolar disorder	11	rs73975615	G	A	-0.207163	0.0442629	1.2e-06	3350	-0.038297	0.0736	0.6031	51710	21.905	0.00649634
phylum.Bacteroidetes.id.905	bipolar disorder	12	rs7546249	T	A	-0.0569173	0.0118382	1.42e-06	18334	0.001902	0.0152	0.902	51710	23.1161	0.00125925
phylum.Bacteroidetes.id.905	bipolar disorder	13	rs7999780	G	A	0.0543635	0.0124067	9.47e-06	18325	-0.009297	0.0169	0.5822	51710	19.2001	0.00104666
phylum.Bacteroidetes.id.905	bipolar disorder	14	rs929878	C	T	-0.0540001	0.0121526	6.51e-06	18335	-0.015095	0.0153	0.3246	51710	19.7447	0.00107573
phylum.Cyanobacteria.id.1500	bipolar disorder	1	rs12555298	G	A	0.0974327	0.0219351	8.09e-06	7096	0.021796	0.018	0.2259	51710	19.7301	0.00277274
phylum.Cyanobacteria.id.1500	bipolar disorder	2	rs2314810	C	G	-0.218257	0.0464571	4.25e-06	3934	-0.070004	0.0314	0.0257602	51710	22.0714	0.00557912
phylum.Cyanobacteria.id.1500	bipolar disorder	3	rs2553290	A	T	0.0962131	0.0202617	3.61e-06	7113	-0.026395	0.0164	0.1072	51710	22.5485	0.00316003
phylum.Cyanobacteria.id.1500	bipolar disorder	4	rs2585223	T	C	0.111364	0.0247743	8.86e-06	6911	0.026798	0.0194	0.1677	51710	20.2064	0.00291528
phylum.Cyanobacteria.id.1500	bipolar disorder	5	rs584122	C	T	-0.151774	0.0326827	4.23e-06	6922	-0.006101	0.0268	0.8198	51710	21.5654	0.00310581
phylum.Cyanobacteria.id.1500	bipolar disorder	6	rs61972390	T	C	0.107346	0.0242469	9.11e-06	6486	0.030199	0.0231	0.1913	51710	19.6001	0.0030128
phylum.Cyanobacteria.id.1500	bipolar disorder	7	rs7148504	G	T	0.0800404	0.0176621	6.62e-06	7118	0.0168	0.0145	0.2459	51710	20.5369	0.0028769
phylum.Cyanobacteria.id.1500	bipolar disorder	8	rs76531781	T	C	-0.231868	0.0493393	2.87e-06	3658	0.004798	0.0305	0.8756	51710	22.0849	0.00600119
phylum.Cyanobacteria.id.1500	bipolar disorder	9	rs789068	G	A	-0.111385	0.0212922	1.57e-07	7110	0.006995	0.0171	0.684301	51710	27.3661	0.0038342
phylum.Cyanobacteria.id.1500	bipolar disorder	10	rs9864379	T	C	-0.138933	0.0268045	2.03e-07	6922	-0.033195	0.0219	0.129	51710	26.8657	0.0038662
phylum.Euryarchaeota.id.55	bipolar disorder	1	rs10202904	T	G	-0.115986	0.0230271	6.19e-07	3861	-0.004199	0.0136	0.7573	51710	25.3706	0.0065281
phylum.Euryarchaeota.id.55	bipolar disorder	2	rs11022995	G	A	-0.10373	0.0228889	7.73e-06	3864	0.004701	0.0138	0.7326	51710	20.538	0.00528711
phylum.Euryarchaeota.id.55	bipolar disorder	3	rs34928225	T	C	0.19977	0.0425421	4.33e-06	3483	-0.035399	0.027	0.1902	51710	22.0506	0.0062911
phylum.Euryarchaeota.id.55	bipolar disorder	4	rs45498998	G	A	-0.131882	0.029229	5.32e-06	3850	0.010596	0.0175	0.5431	51710	20.3585	0.00526011
phylum.Euryarchaeota.id.55	bipolar disorder	5	rs56131665	G	A	0.176759	0.0385787	5.3e-06	3736	0.018103	0.0229	0.431	51710	20.9927	0.00558764
phylum.Euryarchaeota.id.55	bipolar disorder	6	rs6064552	T	C	-0.123612	0.0275749	9.34e-06	3775	-0.001701	0.0162	0.9168	51710	20.0952	0.00529503
phylum.Euryarchaeota.id.55	bipolar disorder	7	rs6508769	T	C	0.150529	0.0337091	8.12e-06	3483	-0.039198	0.0199	0.0483504	51710	19.9409	0.00569261
phylum.Euryarchaeota.id.55	bipolar disorder	8	rs7015093	G	A	-0.118111	0.0264389	7.2e-06	3855	-0.0089	0.0159	0.5758	51710	19.9569	0.00515023
phylum.Euryarchaeota.id.55	bipolar disorder	9	rs73031978	C	G	-0.197523	0.0414497	2.74e-06	3501	-0.003496	0.0238	0.8819	51710	22.7086	0.00644453
phylum.Euryarchaeota.id.55	bipolar disorder	10	rs76029318	T	C	0.214866	0.0438442	1.05e-06	3660	-0.025102	0.0265	0.3432	51710	24.0167	0.00651915
phylum.Euryarchaeota.id.55	bipolar disorder	11	rs7635189	G	A	0.119983	0.0259356	4.64e-06	3483	-0.017604	0.0159	0.2677	51710	21.4017	0.0061071
phylum.Euryarchaeota.id.55	bipolar disorder	12	rs77658038	A	C	-0.160157	0.0340856	4.75e-06	3810	-0.018205	0.0206	0.3761	51710	22.0774	0.00576121
phylum.Euryarchaeota.id.55	bipolar disorder	13	rs894996	C	A	0.203577	0.0440033	5.12e-06	3746	-0.001499	0.0254	0.9542	51710	21.4035	0.00568124
phylum.Firmicutes.id.1672	bipolar disorder	1	rs112334273	G	A	0.0627459	0.0127415	9.26e-07	18217	-0.0006	0.0171	0.9737	51710	24.2509	0.00132945
phylum.Firmicutes.id.1672	bipolar disorder	2	rs12554342	G	C	-0.0525703	0.0116908	6.81e-06	18332	-0.001299	0.0148	0.9301	51710	20.2206	0.0011018
phylum.Firmicutes.id.1672	bipolar disorder	3	rs13421739	C	G	0.0943944	0.0179641	1.95e-06	18340	-0.023299	0.0261	0.3726	51710	27.6108	0.00150324
phylum.Firmicutes.id.1672	bipolar disorder	4	rs2009919	T	C	0.0536457	0.0106294	4.95e-07	17859	0.006698	0.0152	0.6608	51710	25.4712	0.00142421
phylum.Firmicutes.id.1672	bipolar disorder	5	rs2273429	A	G	-0.0702112	0.0153063	9.26e-06	18337	0.019705	0.0207	0.3427	51710	21.0413	0.00114616
phylum.Firmicutes.id.1672	bipolar disorder	6	rs2332027	G	A	-0.0482656	0.0104823	4.05e-06	18340	-0.012798	0.0153	0.4032	51710	21.2013	0.00115468
phylum.Firmicutes.id.1672	bipolar disorder	7	rs2547978	A	G	0.0465802	0.0105075	8.57e-06	18338	0.01	0.0135	0.4606	51710	19.652	0.00107051
phylum.Firmicutes.id.1672	bipolar disorder	8	rs3792064	G	A	0.0897349	0.0182532	6.75e-07	17812	0.002804	0.0238	0.907	51710	24.1682	0.00135501
phylum.Firmicutes.id.1672	bipolar disorder	9	rs3852931	C	T	-0.0482086	0.0105	4.53e-06	18260	0.005696	0.0138	0.679499	51710	21.0801	0.00115311
phylum.Firmicutes.id.1672	bipolar disorder	10	rs4750583	A	G	0.0616007	0.0137936	5.79e-06	16934	0.005395	0.0189	0.7739	51710	19.9442	0.00117637
phylum.Firmicutes.id.1672	bipolar disorder	11	rs56199908	T	C	-0.186194	0.041051	8.67e-06	5618	0.016296	0.0313	0.603	51710	20.5724	0.00364851
phylum.Firmicutes.id.1672	bipolar disorder	12	rs6814436	T	C	0.0680205	0.0150844	6.8e-06	18336	-0.029202	0.0193	0.13	51710	20.3341	0.00110774
phylum.Firmicutes.id.1672	bipolar disorder	13	rs6815608	T	C	0.0935765	0.0210869	7.24e-06	16731	-0.022297	0.0293	0.4457	51710	19.6929	0.00117565
phylum.Firmicutes.id.1672	bipolar disorder	14	rs7247191	T	C	-0.0713033	0.0157424	4.73e-06	18340	0.007403	0.0207	0.719701	51710	20.5153	0.00111736
phylum.Firmicutes.id.1672	bipolar disorder	15	rs72738886	T	C	0.0864609	0.0190398	7.68e-06	16934	0.0184	0.0238	0.4394	51710	20.6213	0.00121626
phylum.Firmicutes.id.1672	bipolar disorder	16	rs72771021	C	T	-0.141357	0.0308303	5.12e-06	9068	-0.003803	0.0353	0.914	51710	21.0221	0.00231291
phylum.Firmicutes.id.1672	bipolar disorder	17	rs7573799	C	G	-0.0698446	0.0153935	8.05e-06	17859	0.012896	0.0206	0.531401	51710	20.587	0.00115142
phylum.Firmicutes.id.1672	bipolar disorder	18	rs7975768	C	G	0.0512732	0.0109226	2.82e-06	17859	-0.0063	0.0142	0.6591	51710	22.0357	0.00123235
phylum.Firmicutes.id.1672	bipolar disorder	19	rs8085381	G	A	0.0647291	0.0146219	8.67e-06	18339	0.056401	0.0187	0.00253501	51710	19.597	0.00106745
phylum.Lentisphaerae.id.2238	bipolar disorder	1	rs1002941	G	A	0.107661	0.0233382	4.31e-06	4739	0.027505	0.0158	0.0826704	51710	21.2804	0.0044704
phylum.Lentisphaerae.id.2238	bipolar disorder	2	rs11770843	C	T	0.111896	0.0234776	1.14e-06	4709	0.008103	0.0151	0.5903	51710	22.7153	0.00480064
phylum.Lentisphaerae.id.2238	bipolar disorder	3	rs17114848	G	A	0.148972	0.0324162	6.77e-06	4739	0.002904	0.0218	0.8945	51710	21.1196	0.00443677
phylum.Lentisphaerae.id.2238	bipolar disorder	4	rs2031282	A	G	0.120412	0.0270263	5.86e-06	4739	-0.001902	0.0192	0.919	51710	19.8503	0.00417123
phylum.Lentisphaerae.id.2238	bipolar disorder	5	rs2731834	C	G	0.109935	0.0236848	3.8e-06	4738	0.004301	0.0153	0.7798	51710	21.5441	0.0045265
phylum.Lentisphaerae.id.2238	bipolar disorder	6	rs2825714	A	G	-0.138226	0.0289096	1.5e-06	4739	0.016296	0.0204	0.4244	51710	22.8611	0.00480087
phylum.Lentisphaerae.id.2238	bipolar disorder	7	rs60995569	T	G	-0.16062	0.0336806	9.19e-06	4737	-0.050304	0.0251	0.0447404	51710	22.7426	0.00477812
phylum.Lentisphaerae.id.2238	bipolar disorder	8	rs62570196	C	T	-0.217203	0.0439621	9.64e-07	3716	0.054403	0.0266	0.0404697	51710	24.4104	0.00652613
phylum.Lentisphaerae.id.2238	bipolar disorder	9	rs72640280	A	G	0.220185	0.0485947	5.19e-06	3820	-0.043701	0.0283	0.1218	51710	20.5305	0.00534573
phylum.Lentisphaerae.id.2238	bipolar disorder	10	rs73113483	T	A	-0.131681	0.0288503	8.79e-06	4723	-0.029598	0.0207	0.1521	51710	20.8327	0.00439154
phylum.Lentisphaerae.id.2238	bipolar disorder	11	rs77599476	A	G	0.229981	0.0479918	1.9e-06	3726	-0.046096	0.0307	0.1337	51710	22.9642	0.00612548
phylum.Proteobacteria.id.2375	bipolar disorder	1	rs10750258	A	C	-0.0491248	0.010824	8.72e-06	18250	0.013597	0.014	0.3321	51710	20.5979	0.00112738
phylum.Proteobacteria.id.2375	bipolar disorder	2	rs11126162	T	C	-0.0770689	0.0187079	9.26e-06	18250	0.052602	0.0255	0.0391904	51710	16.9711	0.000929058
phylum.Proteobacteria.id.2375	bipolar disorder	3	rs11715072	G	A	-0.0519289	0.0115246	6.9e-06	18249	0.001401	0.0148	0.927	51710	20.3031	0.00111133
phylum.Proteobacteria.id.2375	bipolar disorder	4	rs12150865	C	T	0.0511615	0.0106407	1.54e-06	17769	0.012204	0.014	0.3836	51710	23.1177	0.00129932
phylum.Proteobacteria.id.2375	bipolar disorder	5	rs12467198	C	T	0.0498267	0.011138	6.31e-06	18238	-0.019597	0.0141	0.1654	51710	20.013	0.00109612
phylum.Proteobacteria.id.2375	bipolar disorder	6	rs2347697	G	T	0.0502281	0.0108968	4.27e-06	18248	-0.006002	0.0141	0.668199	51710	21.247	0.00116299
phylum.Proteobacteria.id.2375	bipolar disorder	7	rs2532663	G	A	-0.125578	0.0258034	7.47e-07	13013	-0.022896	0.03	0.4457	51710	23.6851	0.0018168
phylum.Proteobacteria.id.2375	bipolar disorder	8	rs312757	C	G	-0.0517269	0.0112854	4.84e-06	18250	0.0435	0.0142	0.00216302	51710	21.0088	0.00114984
phylum.Proteobacteria.id.2375	bipolar disorder	9	rs3890996	T	G	-0.0474614	0.0105645	6.95e-06	18120	-0.0045	0.0151	0.766999	51710	20.183	0.00111262
phylum.Proteobacteria.id.2375	bipolar disorder	10	rs4340090	C	T	-0.0668162	0.0153387	9.99e-06	18250	0.026303	0.0191	0.1691	51710	18.9751	0.00103865
phylum.Proteobacteria.id.2375	bipolar disorder	11	rs6707783	C	T	0.0849593	0.0187782	8.09e-06	17324	0.036	0.0232	0.1206	51710	20.4698	0.00118019
phylum.Proteobacteria.id.2375	bipolar disorder	12	rs72771021	C	T	0.141726	0.0309242	7.18e-06	9009	-0.003803	0.0353	0.914	51710	21.004	0.00232602
phylum.Proteobacteria.id.2375	bipolar disorder	13	rs74757828	A	T	0.0951285	0.0216921	9.25e-06	16634	-0.017401	0.0272	0.5239	51710	19.2317	0.00115483
phylum.Proteobacteria.id.2375	bipolar disorder	14	rs922773	C	T	-0.0803778	0.0157851	3.68e-07	18132	0.010899	0.0197	0.5785	51710	25.9285	0.00142794
phylum.Tenericutes.id.3919	bipolar disorder	1	rs10108398	G	A	0.0769142	0.0153953	1.09e-06	10932	0.008899	0.0154	0.561	51710	24.9596	0.00227797
phylum.Tenericutes.id.3919	bipolar disorder	2	rs11890098	A	G	0.074438	0.0153389	9.57e-07	11392	0.0078	0.0155	0.612999	51710	23.5507	0.00206304
phylum.Tenericutes.id.3919	bipolar disorder	3	rs12566890	T	G	-0.101147	0.0230978	3.65e-06	11371	-0.048403	0.0265	0.0671707	51710	19.1763	0.00168358
phylum.Tenericutes.id.3919	bipolar disorder	4	rs17214486	C	A	0.06099	0.0135623	6.61e-06	11387	-0.021204	0.0138	0.1255	51710	20.2233	0.00177285
phylum.Tenericutes.id.3919	bipolar disorder	5	rs2464826	A	C	0.0944239	0.0211806	8.4e-06	10998	-0.030305	0.0212	0.1519	51710	19.8741	0.0018038
phylum.Tenericutes.id.3919	bipolar disorder	6	rs28537087	G	A	0.0820873	0.0188312	8.07e-06	11382	-0.009396	0.0198	0.6336	51710	19.0019	0.00166669
phylum.Tenericutes.id.3919	bipolar disorder	7	rs3768491	A	G	-0.0681052	0.0149061	4.23e-06	11002	0.041602	0.0148	0.00501395	51710	20.8753	0.00189381
phylum.Tenericutes.id.3919	bipolar disorder	8	rs4885016	T	C	-0.0819606	0.0181628	7.27e-06	11388	-0.002704	0.0193	0.8886	51710	20.3632	0.00178493
phylum.Tenericutes.id.3919	bipolar disorder	9	rs6043847	T	C	-0.114937	0.0248606	4.55e-06	11130	0.007998	0.0268	0.7665	51710	21.3746	0.00191677
phylum.Tenericutes.id.3919	bipolar disorder	10	rs72901605	T	C	-0.0841852	0.0178119	3.26e-06	10526	-0.018001	0.018	0.3151	51710	22.3383	0.00211771
phylum.Tenericutes.id.3919	bipolar disorder	11	rs74603314	T	C	0.221639	0.0462918	1.56e-06	4499	-0.022297	0.0307	0.4674	51710	22.9238	0.00506947
phylum.Tenericutes.id.3919	bipolar disorder	12	rs78169027	A	G	-0.108283	0.0237289	5.88e-06	10542	0.031004	0.0241	0.1989	51710	20.824	0.00197144
phylum.Verrucomicrobia.id.3982	bipolar disorder	1	rs11252894	A	C	0.0784055	0.0162769	1.11e-06	12381	-0.003396	0.0173	0.8449	51710	23.2032	0.0018706
phylum.Verrucomicrobia.id.3982	bipolar disorder	2	rs117107102	A	G	0.204283	0.0427565	2.68e-06	5071	0.055804	0.0349	0.1106	51710	22.8275	0.00448141
phylum.Verrucomicrobia.id.3982	bipolar disorder	3	rs11729256	T	C	0.0696984	0.0146953	2.23e-06	12377	0.032699	0.0154	0.0334303	51710	22.495	0.00181419
phylum.Verrucomicrobia.id.3982	bipolar disorder	4	rs12512971	A	C	0.171057	0.0398053	9.81e-06	3919	-0.0242	0.0327	0.4592	51710	18.4671	0.00469009
phylum.Verrucomicrobia.id.3982	bipolar disorder	5	rs12908520	G	A	0.0594916	0.012823	3.4e-06	12380	0.008103	0.0136	0.5531	51710	21.5244	0.00173562
phylum.Verrucomicrobia.id.3982	bipolar disorder	6	rs2602429	C	T	0.0764148	0.0153487	8.71e-07	12104	-0.001399	0.0175	0.9355	51710	24.7864	0.0020436
phylum.Verrucomicrobia.id.3982	bipolar disorder	7	rs3995795	C	T	0.0610914	0.0138592	9.72e-06	12104	0	0.0149	0.9978	51710	19.4305	0.00160273
phylum.Verrucomicrobia.id.3982	bipolar disorder	8	rs45598138	C	A	-0.143901	0.03054	2.19e-06	9932	0.002102	0.0331	0.9503	51710	22.202	0.00223042
phylum.Verrucomicrobia.id.3982	bipolar disorder	9	rs61779207	G	A	-0.0755253	0.0164385	5.28e-06	12087	0.025102	0.0174	0.1492	51710	21.1087	0.00174336
phylum.Verrucomicrobia.id.3982	bipolar disorder	10	rs74542928	T	C	0.115994	0.0231324	4.08e-07	11703	-0.007196	0.0232	0.7558	51710	25.1439	0.0021439
phylum.Verrucomicrobia.id.3982	bipolar disorder	11	rs76430504	T	C	-0.11753	0.025458	3.5e-06	11624	0.004002	0.029	0.8909	51710	21.3132	0.00183019
phylum.Verrucomicrobia.id.3982	bipolar disorder	12	rs9349825	A	G	-0.0660243	0.0143911	6.27e-06	12373	0.008196	0.0152	0.5913	51710	21.0483	0.00169826
class.Actinobacteria.id.419	bipolar disorder	1	rs10841473	G	C	-0.0583765	0.0123353	2.59e-06	16311	-0.024702	0.0154	0.1089	51710	22.3962	0.00137119
class.Actinobacteria.id.419	bipolar disorder	2	rs11655079	T	C	-0.0560674	0.0124286	5.93e-06	16309	0.010801	0.0151	0.4726	51710	20.3507	0.00124627
class.Actinobacteria.id.419	bipolar disorder	3	rs11745923	G	T	0.0563759	0.0115529	1.58e-06	16312	0.003496	0.0138	0.7988	51710	23.8124	0.00145768
class.Actinobacteria.id.419	bipolar disorder	4	rs12049045	A	G	0.0510452	0.0114325	8.63e-06	16311	0.006797	0.0142	0.6339	51710	19.9356	0.00122072
class.Actinobacteria.id.419	bipolar disorder	5	rs12899991	A	T	0.0719923	0.0154661	4.03e-06	16182	0.014997	0.019	0.4309	51710	21.6676	0.0013372
class.Actinobacteria.id.419	bipolar disorder	6	rs134366	G	A	0.111877	0.023501	1.5e-06	14302	-0.005296	0.0294	0.8575	51710	22.6624	0.00158206
class.Actinobacteria.id.419	bipolar disorder	7	rs1376754	G	A	0.0509242	0.0112503	6.71e-06	16182	0.029099	0.0137	0.0335799	51710	20.489	0.00126456
class.Actinobacteria.id.419	bipolar disorder	8	rs1515761	T	C	0.0762317	0.0169884	4.96e-06	15525	-0.009202	0.0203	0.6488	51710	20.1357	0.0012953
class.Actinobacteria.id.419	bipolar disorder	9	rs182549	C	T	0.111489	0.012066	3.79e-20	16313	0.013399	0.0154	0.384	51710	85.3772	0.00520644
class.Actinobacteria.id.419	bipolar disorder	10	rs4945008	A	G	0.0540741	0.0121393	5.39e-06	16313	-0.004902	0.0152	0.7475	51710	19.8421	0.00121486
class.Actinobacteria.id.419	bipolar disorder	11	rs6660520	A	G	0.0711483	0.0134495	1.11e-07	16308	0.0077	0.0166	0.643101	51710	27.9843	0.00171304
class.Actinobacteria.id.419	bipolar disorder	12	rs72767435	T	C	-0.126352	0.0273626	2.57e-06	12898	0.017604	0.0431	0.681999	51710	21.3231	0.00165048
class.Actinobacteria.id.419	bipolar disorder	13	rs7322849	T	C	0.0944467	0.0192976	6.21e-07	16313	-0.0002	0.0253	0.9932	51710	23.9534	0.00146621
class.Actinobacteria.id.419	bipolar disorder	14	rs7700479	T	A	-0.0769653	0.0173933	8.62e-06	16313	-0.020998	0.0224	0.3471	51710	19.5807	0.00119887
class.Actinobacteria.id.419	bipolar disorder	15	rs80083040	T	G	0.155784	0.0348017	8.62e-06	8003	0.039701	0.0442	0.3689	51710	20.0376	0.0024975
class.Actinobacteria.id.419	bipolar disorder	16	rs8047955	A	G	0.0575816	0.0116762	8.34e-07	16306	-0.004701	0.0144	0.742099	51710	24.3199	0.00148925
class.Actinobacteria.id.419	bipolar disorder	17	rs857444	C	T	0.0509553	0.011539	8.92e-06	16312	-0.017899	0.0139	0.1999	51710	19.5002	0.00119402
class.Actinobacteria.id.419	bipolar disorder	18	rs961091	G	A	0.0501255	0.011255	8.68e-06	16311	-0.003504	0.0136	0.8002	51710	19.8348	0.00121456
class.Alphaproteobacteria.id.2379	bipolar disorder	1	rs10803434	A	T	-0.0692742	0.0148866	3.55e-06	9115	-0.005304	0.014	0.7069	51710	21.6546	0.00237008
class.Alphaproteobacteria.id.2379	bipolar disorder	2	rs12977163	G	C	0.0690234	0.0153829	7.14e-06	9115	0.018205	0.0145	0.2079	51710	20.1333	0.00220395
class.Alphaproteobacteria.id.2379	bipolar disorder	3	rs140912403	C	T	-0.160677	0.0317708	6.2e-07	8520	0.016404	0.03	0.5852	51710	25.5772	0.00299303
class.Alphaproteobacteria.id.2379	bipolar disorder	4	rs17061716	G	C	0.0927341	0.0207569	9.33e-06	9465	-0.012896	0.0191	0.4974	51710	19.9597	0.00210435
class.Alphaproteobacteria.id.2379	bipolar disorder	5	rs34569731	A	G	0.0705145	0.0157564	7.38e-06	9115	0.036901	0.0178	0.0381399	51710	20.0283	0.00219247
class.Alphaproteobacteria.id.2379	bipolar disorder	6	rs55876211	C	T	-0.080811	0.0184159	7.54e-06	9589	-0.006698	0.0175	0.7001	51710	19.2554	0.00200405
class.Alphaproteobacteria.id.2379	bipolar disorder	7	rs62285697	C	T	0.0805256	0.0180912	9.76e-06	9115	-0.008295	0.0182	0.647	51710	19.8123	0.00216888
class.Alphaproteobacteria.id.2379	bipolar disorder	8	rs76784716	A	G	0.133271	0.0267738	5.09e-07	9593	-0.010596	0.0263	0.686	51710	24.7773	0.0025762
class.Alphaproteobacteria.id.2379	bipolar disorder	9	rs7960664	G	A	0.0969489	0.0215149	8.84e-06	9596	0.008899	0.0197	0.652701	51710	20.3053	0.00211155
class.Alphaproteobacteria.id.2379	bipolar disorder	10	rs9813022	A	G	-0.0751277	0.0153867	1.05e-06	9593	0.002098	0.0145	0.8846	51710	23.8403	0.00247902
class.Bacilli.id.1673	bipolar disorder	1	rs11110282	A	G	-0.101189	0.0217379	4.85e-06	16026	-0.0005	0.0271	0.9864	51710	21.6688	0.00135028
class.Bacilli.id.1673	bipolar disorder	2	rs111552159	C	G	0.128032	0.0286921	9.13e-06	11350	-0.040395	0.0349	0.248	51710	19.9118	0.00175127
class.Bacilli.id.1673	bipolar disorder	3	rs11730038	G	A	-0.0630747	0.0128717	1.96e-06	17377	-0.0004	0.0161	0.9809	51710	24.0124	0.00137994
class.Bacilli.id.1673	bipolar disorder	4	rs12797734	T	C	0.0572158	0.0126793	7.21e-06	16902	0.019204	0.0186	0.3014	51710	20.363	0.00120332
class.Bacilli.id.1673	bipolar disorder	5	rs13068444	A	G	0.0601035	0.0136407	9.53e-06	17260	-0.013703	0.0172	0.4275	51710	19.4144	0.00112355
class.Bacilli.id.1673	bipolar disorder	6	rs1595463	C	A	0.0476864	0.0108547	7.97e-06	17358	-0.013804	0.0141	0.3294	51710	19.2998	0.00111063
class.Bacilli.id.1673	bipolar disorder	7	rs1962325	C	G	0.0554219	0.0114789	1.38e-06	17356	0.0004	0.0146	0.9774	51710	23.3109	0.0013413
class.Bacilli.id.1673	bipolar disorder	8	rs28564647	T	G	-0.0613034	0.0137579	7.81e-06	17368	0.013202	0.0168	0.4317	51710	19.8548	0.00114188
class.Bacilli.id.1673	bipolar disorder	9	rs2952251	A	G	-0.0598868	0.0123903	1.08e-06	17360	-0.023596	0.0152	0.1207	51710	23.3615	0.0013439
class.Bacilli.id.1673	bipolar disorder	10	rs34989881	A	G	0.111056	0.0246039	6.55e-06	12966	0.025102	0.0293	0.3924	51710	20.374	0.00156887
class.Bacilli.id.1673	bipolar disorder	11	rs35344081	G	A	0.0619529	0.0127066	1.01e-06	17374	-0.001301	0.0158	0.9323	51710	23.7718	0.00136637
class.Bacilli.id.1673	bipolar disorder	12	rs4028634	T	C	0.0520614	0.0109842	2.21e-06	17377	0.013804	0.0138	0.3191	51710	22.4646	0.00129111
class.Bacilli.id.1673	bipolar disorder	13	rs4459992	T	C	0.0535854	0.0116362	4.3e-06	17362	0.011701	0.0151	0.4375	51710	21.2066	0.00121995
class.Bacilli.id.1673	bipolar disorder	14	rs57872228	C	T	-0.0714773	0.0146647	9.22e-07	17375	-0.027596	0.0184	0.1324	51710	23.7569	0.00136544
class.Bacilli.id.1673	bipolar disorder	15	rs694949	A	G	-0.081146	0.0180042	7.6e-06	16600	0.036399	0.0223	0.103	51710	20.3135	0.00122221
class.Bacilli.id.1673	bipolar disorder	16	rs74352383	T	A	-0.104496	0.0217083	1.53e-06	16519	-0.018302	0.0262	0.4856	51710	23.171	0.00140072
class.Bacilli.id.1673	bipolar disorder	17	rs74663707	C	T	0.0979154	0.0224074	8.46e-06	15769	-0.015204	0.0318	0.6338	51710	19.095	0.00120946
class.Bacilli.id.1673	bipolar disorder	18	rs7666190	C	A	-0.104044	0.0247934	8.47e-06	10436	-0.013903	0.0297	0.640801	51710	17.6102	0.0016846
class.Bacilli.id.1673	bipolar disorder	19	rs76717940	T	A	0.156331	0.0325945	1.07e-06	8017	0.039604	0.0313	0.2052	51710	23.004	0.00286119
class.Bacilli.id.1673	bipolar disorder	20	rs77558518	A	G	-0.107255	0.0222879	1.34e-06	15836	-0.035202	0.03	0.2408	51710	23.1577	0.00146021
class.Bacilli.id.1673	bipolar disorder	21	rs78938557	T	C	0.108007	0.0232858	1.07e-06	15226	0.015095	0.03	0.6133	51710	21.5142	0.001411
class.Bacilli.id.1673	bipolar disorder	22	rs9581006	C	T	0.225309	0.0467697	1.79e-06	4253	0.073302	0.0359	0.0409704	51710	23.2075	0.00542712
class.Bacteroidia.id.912	bipolar disorder	1	rs111845179	T	C	0.102648	0.0213843	9.24e-07	16393	-0.01	0.0283	0.724599	51710	23.0415	0.00140359
class.Bacteroidia.id.912	bipolar disorder	2	rs13291169	C	G	0.0689676	0.0148765	3.75e-06	17513	-0.013998	0.0191	0.4651	51710	21.4926	0.00122573
class.Bacteroidia.id.912	bipolar disorder	3	rs17343978	A	C	-0.0552057	0.0120278	8.36e-06	18334	0.0134	0.0156	0.3898	51710	21.0668	0.00114773
class.Bacteroidia.id.912	bipolar disorder	4	rs2032750	T	C	-0.0508393	0.0106807	1.92e-06	17853	0.008999	0.0138	0.514	51710	22.6567	0.00126746
class.Bacteroidia.id.912	bipolar disorder	5	rs4146051	A	G	-0.107377	0.0245661	8.76e-06	11372	-0.002403	0.0309	0.9375	51710	19.1051	0.00167719
class.Bacteroidia.id.912	bipolar disorder	6	rs4916508	G	A	-0.0466729	0.0105312	8.47e-06	18324	0.008698	0.0141	0.536801	51710	19.6413	0.00107074
class.Bacteroidia.id.912	bipolar disorder	7	rs55773148	G	A	-0.121514	0.0236759	3.9e-07	11349	-0.024302	0.031	0.4322	51710	26.3413	0.00231565
class.Bacteroidia.id.912	bipolar disorder	8	rs62531359	T	G	0.0655728	0.0149891	9.09e-06	18320	-0.015601	0.0196	0.4261	51710	19.1381	0.00104357
class.Bacteroidia.id.912	bipolar disorder	9	rs62575403	C	T	0.140055	0.0311128	7.06e-06	9668	0.011304	0.0333	0.7345	51710	20.2636	0.00209157
class.Bacteroidia.id.912	bipolar disorder	10	rs72706335	T	C	-0.22241	0.0493458	7.66e-06	3819	0.028004	0.0325	0.388	51710	20.3145	0.00529119
class.Bacteroidia.id.912	bipolar disorder	11	rs73975615	G	A	-0.207018	0.0442633	1.22e-06	3350	-0.038297	0.0736	0.6031	51710	21.874	0.00648718
class.Bacteroidia.id.912	bipolar disorder	12	rs7546249	T	A	-0.0567113	0.0118386	1.55e-06	18333	0.001902	0.0152	0.902	51710	22.9477	0.00125015
class.Bacteroidia.id.912	bipolar disorder	13	rs7631304	G	A	-0.0645771	0.0132957	8.37e-07	18334	-0.001399	0.0173	0.9334	51710	23.5902	0.00128504
class.Bacteroidia.id.912	bipolar disorder	14	rs79585701	A	C	0.0646823	0.0149628	9.99e-06	18334	-0.031501	0.0184	0.0872007	51710	18.6872	0.00101823
class.Bacteroidia.id.912	bipolar disorder	15	rs929878	C	T	-0.0548532	0.012153	4.73e-06	18334	-0.015095	0.0153	0.3246	51710	20.3723	0.00110994
class.Betaproteobacteria.id.2867	bipolar disorder	1	rs11128180	A	G	0.0592944	0.0128769	3.67e-06	17151	0.038596	0.0161	0.0166602	51710	21.2033	0.00123475
class.Betaproteobacteria.id.2867	bipolar disorder	2	rs12467854	G	C	0.0641363	0.0131766	1.1e-06	17038	0.0009	0.0162	0.9581	51710	23.6918	0.0013886
class.Betaproteobacteria.id.2867	bipolar disorder	3	rs1511453	A	G	0.0923492	0.0199158	4.76e-06	17085	0.021898	0.0274	0.4231	51710	21.5016	0.00125692
class.Betaproteobacteria.id.2867	bipolar disorder	4	rs1928341	A	G	0.0525581	0.0110408	2.02e-06	17150	0.020596	0.0138	0.1358	51710	22.661	0.0013196
class.Betaproteobacteria.id.2867	bipolar disorder	5	rs2321387	G	A	-0.0494596	0.0109424	5.8e-06	17149	-0.033299	0.0136	0.0139601	51710	20.4304	0.00118993
class.Betaproteobacteria.id.2867	bipolar disorder	6	rs2367850	G	C	0.064006	0.0130374	9.12e-07	16717	-0.005395	0.0197	0.783401	51710	24.1022	0.0014397
class.Betaproteobacteria.id.2867	bipolar disorder	7	rs2613606	C	T	-0.0513106	0.0109091	2.2e-06	17146	0.005405	0.0136	0.693499	51710	22.1226	0.00128859
class.Betaproteobacteria.id.2867	bipolar disorder	8	rs320161	A	G	0.0572286	0.01262	7.33e-06	17035	0.0044	0.0153	0.772999	51710	20.5641	0.00120571
class.Betaproteobacteria.id.2867	bipolar disorder	9	rs4033856	C	T	0.0832423	0.0167237	5.17e-07	15945	0.004098	0.0212	0.8485	51710	24.7756	0.00155141
class.Betaproteobacteria.id.2867	bipolar disorder	10	rs56386628	C	T	-0.0622252	0.0135688	5.87e-06	17147	-0.001	0.0169	0.9508	51710	21.0306	0.00122499
class.Betaproteobacteria.id.2867	bipolar disorder	11	rs6087811	T	G	-0.0978177	0.0198522	7.44e-07	16184	-0.021704	0.0264	0.4097	51710	24.2783	0.00149789
class.Betaproteobacteria.id.2867	bipolar disorder	12	rs62395635	T	C	0.109741	0.0236	2.94e-06	15108	0.017496	0.0277	0.5273	51710	21.6228	0.00142917
class.Betaproteobacteria.id.2867	bipolar disorder	13	rs72747231	C	G	-0.137281	0.0290338	2.06e-06	11344	0.011197	0.0318	0.724399	51710	22.3569	0.00196694
class.Betaproteobacteria.id.2867	bipolar disorder	14	rs75242906	C	T	-0.121083	0.028075	9.27e-06	10803	0.001802	0.0339	0.9574	51710	18.6007	0.00171885
class.Betaproteobacteria.id.2867	bipolar disorder	15	rs9964679	A	G	0.052911	0.0114866	4.85e-06	17151	0.009098	0.0146	0.5301	51710	21.2183	0.00123562
class.Clostridia.id.1859	bipolar disorder	1	rs10209007	G	C	0.0794173	0.0182427	9.89e-06	17812	0.0007	0.024	0.9778	51710	18.9518	0.00106286
class.Clostridia.id.1859	bipolar disorder	2	rs10774377	A	G	0.052659	0.0113858	3.24e-06	18330	0.017103	0.0149	0.2518	51710	21.3902	0.00116559
class.Clostridia.id.1859	bipolar disorder	3	rs112334273	G	A	0.0641008	0.0127404	3.81e-07	18217	-0.0006	0.0171	0.9737	51710	25.3141	0.00138766
class.Clostridia.id.1859	bipolar disorder	4	rs13105690	T	C	-0.0529097	0.011818	8.78e-06	18340	-0.029995	0.0158	0.0567401	51710	20.044	0.00109172
class.Clostridia.id.1859	bipolar disorder	5	rs13179700	T	C	0.0511937	0.0109569	3.37e-06	18338	-0.012397	0.0141	0.3759	51710	21.8303	0.00118903
class.Clostridia.id.1859	bipolar disorder	6	rs13421739	C	G	0.0888472	0.0179655	9.54e-06	18340	-0.023299	0.0261	0.3726	51710	24.4574	0.00133178
class.Clostridia.id.1859	bipolar disorder	7	rs1842454	G	A	-0.0547202	0.0127338	8.72e-06	18340	-0.006797	0.0161	0.6728	51710	18.4662	0.00100587
class.Clostridia.id.1859	bipolar disorder	8	rs2273429	A	G	-0.0724037	0.0153105	4.52e-06	18337	0.019705	0.0207	0.3427	51710	22.3637	0.00121811
class.Clostridia.id.1859	bipolar disorder	9	rs6797343	G	T	0.0592279	0.0134556	9.36e-06	18340	-0.018302	0.0176	0.2993	51710	19.3751	0.00105533
class.Clostridia.id.1859	bipolar disorder	10	rs6814436	T	C	0.0739995	0.0150815	9.65e-07	18336	-0.029202	0.0193	0.13	51710	24.0751	0.00131127
class.Clostridia.id.1859	bipolar disorder	11	rs6815608	T	C	0.103803	0.0210883	4.02e-07	16731	-0.022297	0.0293	0.4457	51710	24.2292	0.00144607
class.Clostridia.id.1859	bipolar disorder	12	rs6934062	G	C	0.0524406	0.0116115	6.53e-06	17859	-0.015598	0.0156	0.3149	51710	20.3965	0.00114078
class.Clostridia.id.1859	bipolar disorder	13	rs7269302	A	T	-0.0963981	0.0212007	9.04e-06	17405	0.033096	0.0291	0.2543	51710	20.6746	0.00118645
class.Clostridia.id.1859	bipolar disorder	14	rs72738886	T	C	0.086617	0.0190393	8.24e-06	16934	0.0184	0.0238	0.4394	51710	20.6969	0.00122072
class.Clostridia.id.1859	bipolar disorder	15	rs72915163	T	C	-0.0581025	0.0120557	1.34e-06	18317	0.027498	0.016	0.0871204	51710	23.2275	0.00126648
class.Clostridia.id.1859	bipolar disorder	16	rs76767978	G	A	0.0698882	0.0156319	8.4e-06	18329	0.008597	0.0218	0.691301	51710	19.9888	0.00108937
class.Clostridia.id.1859	bipolar disorder	17	rs76860606	C	G	0.0947036	0.0225117	7.53e-06	17579	-0.024395	0.0344	0.4785	51710	17.6977	0.00100574
class.Coriobacteriia.id.809	bipolar disorder	1	rs11073596	T	G	0.0510212	0.0114339	8.14e-06	17527	-0.034198	0.0154	0.0260399	51710	19.9118	0.00113478
class.Coriobacteriia.id.809	bipolar disorder	2	rs11250875	T	C	0.06075	0.0130939	4.83e-06	17690	0.004997	0.0166	0.7627	51710	21.5256	0.00121534
class.Coriobacteriia.id.809	bipolar disorder	3	rs11656361	A	C	0.0773006	0.017553	8.02e-06	16665	-0.006702	0.0267	0.8026	51710	19.3939	0.0011624
class.Coriobacteriia.id.809	bipolar disorder	4	rs12974142	G	A	0.0789796	0.0177205	8.51e-06	17413	0.025102	0.0234	0.2843	51710	19.8646	0.00113949
class.Coriobacteriia.id.809	bipolar disorder	5	rs13307134	C	T	0.0565686	0.0126265	7.8e-06	17527	-0.0078	0.0163	0.6339	51710	20.0718	0.00114388
class.Coriobacteriia.id.809	bipolar disorder	6	rs1397793	G	A	-0.0498855	0.0112446	9.77e-06	17527	0.003195	0.0146	0.8271	51710	19.6815	0.00112166
class.Coriobacteriia.id.809	bipolar disorder	7	rs1816223	A	G	-0.0586265	0.0129006	4.84e-06	17688	-0.022	0.0166	0.1854	51710	20.6523	0.00116623
class.Coriobacteriia.id.809	bipolar disorder	8	rs2442778	G	A	-0.116408	0.0258545	9.03e-06	13472	-0.022798	0.0304	0.4543	51710	20.2719	0.00150249
class.Coriobacteriia.id.809	bipolar disorder	9	rs3025411	A	G	0.0926543	0.0209468	8.27e-06	15671	0.004599	0.0316	0.8849	51710	19.5657	0.00124698
class.Coriobacteriia.id.809	bipolar disorder	10	rs34739816	G	T	0.0965017	0.0207666	3.88e-06	16593	0.042605	0.0261	0.1021	51710	21.5943	0.00129972
class.Coriobacteriia.id.809	bipolar disorder	11	rs62448869	T	A	-0.0486059	0.0108982	7.87e-06	17527	-0.016296	0.0138	0.2387	51710	19.8914	0.00113362
class.Coriobacteriia.id.809	bipolar disorder	12	rs67561917	A	G	-0.0714367	0.0154113	5.39e-06	17333	0.009396	0.0216	0.6643	51710	21.4863	0.00123808
class.Coriobacteriia.id.809	bipolar disorder	13	rs719099	A	G	0.0778402	0.0155815	5.43e-07	17687	0.0077	0.0206	0.7076	51710	24.9568	0.00140904
class.Coriobacteriia.id.809	bipolar disorder	14	rs76779974	C	G	0.0774888	0.0171877	5.63e-06	16419	0.0377	0.0207	0.0683896	51710	20.3256	0.0012364
class.Coriobacteriia.id.809	bipolar disorder	15	rs80046645	C	G	0.25584	0.0561995	4.66e-06	3204	0.037604	0.032	0.2403	51710	20.7239	0.00642656
class.Coriobacteriia.id.809	bipolar disorder	16	rs8010111	G	A	-0.103377	0.0229286	6.9e-06	15996	0.034302	0.0275	0.2122	51710	20.3278	0.00126919
class.Deltaproteobacteria.id.3087	bipolar disorder	1	rs1035691	A	G	-0.055176	0.0121602	9.65e-06	15168	-0.008899	0.0139	0.5198	51710	20.5883	0.00135551
class.Deltaproteobacteria.id.3087	bipolar disorder	2	rs112381107	C	T	0.206594	0.0456908	4.63e-06	4457	0.031604	0.0309	0.307	51710	20.4446	0.00456613
class.Deltaproteobacteria.id.3087	bipolar disorder	3	rs11599763	T	C	-0.0544219	0.0117397	3.94e-06	15168	-0.006702	0.0139	0.6273	51710	21.49	0.00141479
class.Deltaproteobacteria.id.3087	bipolar disorder	4	rs16851319	G	C	-0.0705516	0.0150849	5.68e-06	15154	-0.025999	0.0188	0.1673	51710	21.8739	0.00144136
class.Deltaproteobacteria.id.3087	bipolar disorder	5	rs17084793	G	A	-0.0710762	0.015953	5.69e-06	15164	0.024897	0.0185	0.1787	51710	19.8501	0.00130732
class.Deltaproteobacteria.id.3087	bipolar disorder	6	rs17791387	A	G	-0.0735881	0.0154246	1.6e-06	15071	-0.010303	0.0179	0.5646	51710	22.7607	0.00150796
class.Deltaproteobacteria.id.3087	bipolar disorder	7	rs2692012	A	G	0.110335	0.0253336	3.14e-06	13104	0.007403	0.0291	0.7997	51710	18.9685	0.00144544
class.Deltaproteobacteria.id.3087	bipolar disorder	8	rs2838334	G	A	0.0561722	0.0124124	5.45e-06	15168	-0.0008	0.0146	0.9555	51710	20.4801	0.00134839
class.Deltaproteobacteria.id.3087	bipolar disorder	9	rs3935584	C	T	-0.0523485	0.011566	7.5e-06	15166	-0.040604	0.0134	0.00244399	51710	20.4851	0.0013489
class.Deltaproteobacteria.id.3087	bipolar disorder	10	rs4506934	C	T	-0.0936514	0.02012	3.59e-06	15061	-0.010396	0.024	0.6643	51710	21.6656	0.00143646
class.Deltaproteobacteria.id.3087	bipolar disorder	11	rs55744759	A	G	-0.0779693	0.0170738	7.31e-06	15168	-0.028297	0.0206	0.1693	51710	20.8538	0.00137297
class.Deltaproteobacteria.id.3087	bipolar disorder	12	rs6058181	C	T	0.0825716	0.0165958	3.4e-07	15100	0.001601	0.02	0.936	51710	24.755	0.00163672
class.Deltaproteobacteria.id.3087	bipolar disorder	13	rs62020470	A	G	-0.0585411	0.0129358	4.85e-06	15168	0.007105	0.015	0.636499	51710	20.4801	0.0013484
class.Deltaproteobacteria.id.3087	bipolar disorder	14	rs9928243	C	A	-0.0538457	0.0117718	5.02e-06	15167	0.021295	0.0136	0.1178	51710	20.9227	0.00137759
class.Erysipelotrichia.id.2147	bipolar disorder	1	rs1074800	A	G	0.0492438	0.010887	6.15e-06	17789	0.005903	0.0142	0.675499	51710	20.459	0.00114877
class.Erysipelotrichia.id.2147	bipolar disorder	2	rs10781552	C	T	-0.0552212	0.0116074	2.33e-06	17789	0.0277	0.015	0.0640796	51710	22.6329	0.00127068
class.Erysipelotrichia.id.2147	bipolar disorder	3	rs17530232	A	G	0.10305	0.0224648	2.79e-06	16622	-0.048298	0.0328	0.1405	51710	21.0423	0.00126433
class.Erysipelotrichia.id.2147	bipolar disorder	4	rs1884466	C	T	-0.0475363	0.0106939	9.53e-06	18205	0.009596	0.0138	0.4845	51710	19.7598	0.00108423
class.Erysipelotrichia.id.2147	bipolar disorder	5	rs2300774	G	A	0.0524152	0.0106784	8.95e-07	18216	-0.012097	0.014	0.3866	51710	24.0937	0.00132092
class.Erysipelotrichia.id.2147	bipolar disorder	6	rs290833	T	G	-0.0497374	0.0111376	8.03e-06	17789	-0.015601	0.0146	0.2843	51710	19.9425	0.0011198
class.Erysipelotrichia.id.2147	bipolar disorder	7	rs35161940	T	C	-0.0806041	0.0167641	1.85e-06	18213	0.003305	0.0221	0.8825	51710	23.1182	0.00126771
class.Erysipelotrichia.id.2147	bipolar disorder	8	rs4078432	C	T	-0.0608929	0.0133764	4.23e-06	17789	-0.022505	0.0181	0.2144	51710	20.7232	0.00116359
class.Erysipelotrichia.id.2147	bipolar disorder	9	rs56970041	T	G	0.0724144	0.0164471	5.4e-06	18217	0.026097	0.0217	0.2285	51710	19.3854	0.001063
class.Erysipelotrichia.id.2147	bipolar disorder	10	rs62504403	C	T	0.0681159	0.0127883	1.12e-07	16981	0.025502	0.0171	0.1353	51710	28.3706	0.00166794
class.Erysipelotrichia.id.2147	bipolar disorder	11	rs7234058	T	C	-0.0945759	0.0194091	9.12e-07	16874	-0.013399	0.0243	0.5814	51710	23.7438	0.00140515
class.Erysipelotrichia.id.2147	bipolar disorder	12	rs7826267	T	G	-0.0839071	0.0199131	9.28e-06	17586	0.009297	0.0292	0.750601	51710	17.755	0.00100859
class.Erysipelotrichia.id.2147	bipolar disorder	13	rs8003149	C	T	0.0538798	0.0116888	4.08e-06	18213	-0.0002	0.0148	0.9885	51710	21.2477	0.00116526
class.Gammaproteobacteria.id.3303	bipolar disorder	1	rs11181912	G	A	-0.0579153	0.0118796	9.95e-07	16017	-0.006201	0.0144	0.6669	51710	23.7673	0.00148168
class.Gammaproteobacteria.id.3303	bipolar disorder	2	rs12404135	A	G	-0.0788843	0.0172415	8.89e-06	15231	0.018302	0.02	0.3601	51710	20.9329	0.00137248
class.Gammaproteobacteria.id.3303	bipolar disorder	3	rs2234691	T	C	0.0762905	0.0171962	8.39e-06	16011	-0.0006	0.0211	0.9761	51710	19.6823	0.00122779
class.Gammaproteobacteria.id.3303	bipolar disorder	4	rs6469506	T	A	0.0541424	0.0116333	3.29e-06	16023	0.01	0.0137	0.4665	51710	21.6605	0.00135001
class.Gammaproteobacteria.id.3303	bipolar disorder	5	rs6706173	A	C	0.074251	0.0146392	1.99e-07	16020	-0.017604	0.0182	0.3338	51710	25.7257	0.00160328
class.Gammaproteobacteria.id.3303	bipolar disorder	6	rs75101789	C	T	0.0729012	0.0163003	8.79e-06	16024	-0.0204	0.0202	0.3141	51710	20.0023	0.00124672
class.Gammaproteobacteria.id.3303	bipolar disorder	7	rs79795896	A	G	-0.15921	0.0351373	7.92e-06	7577	0.038701	0.0323	0.2299	51710	20.5307	0.00270228
class.Gammaproteobacteria.id.3303	bipolar disorder	8	rs9494710	C	T	-0.0549673	0.0120924	4.55e-06	15650	0.001802	0.0152	0.9047	51710	20.6625	0.00131855
class.Gammaproteobacteria.id.3303	bipolar disorder	9	rs9973122	T	A	0.0740614	0.0162596	6.77e-06	15650	-0.001099	0.0209	0.957	51710	20.7473	0.00132395
class.Lentisphaeria.id.2250	bipolar disorder	1	rs1002941	G	A	0.105025	0.0233484	8.15e-06	4734	0.027505	0.0158	0.0826704	51710	20.2334	0.00425588
class.Lentisphaeria.id.2250	bipolar disorder	2	rs11770843	C	T	0.109431	0.0234879	1.91e-06	4705	0.008103	0.0151	0.5903	51710	21.7066	0.00459233
class.Lentisphaeria.id.2250	bipolar disorder	3	rs17114848	G	A	0.152377	0.0324332	4.06e-06	4734	0.002904	0.0218	0.8945	51710	22.0729	0.004641
class.Lentisphaeria.id.2250	bipolar disorder	4	rs2031282	A	G	0.122369	0.0270329	4.38e-06	4734	-0.001902	0.0192	0.919	51710	20.4905	0.00430972
class.Lentisphaeria.id.2250	bipolar disorder	5	rs2731834	C	G	0.109438	0.023693	4.24e-06	4733	0.004301	0.0153	0.7798	51710	21.3351	0.00448751
class.Lentisphaeria.id.2250	bipolar disorder	6	rs2825714	A	G	-0.13741	0.0289246	1.72e-06	4734	0.016296	0.0204	0.4244	51710	22.5685	0.00474471
class.Lentisphaeria.id.2250	bipolar disorder	7	rs62570196	C	T	-0.21635	0.0439866	1.08e-06	3712	0.054403	0.0266	0.0404697	51710	24.1922	0.00647509
class.Lentisphaeria.id.2250	bipolar disorder	8	rs72640280	A	G	0.220207	0.0486196	5.18e-06	3816	-0.043701	0.0283	0.1218	51710	20.5134	0.0053469
class.Lentisphaeria.id.2250	bipolar disorder	9	rs73113483	T	A	-0.131217	0.0288713	8.66e-06	4718	-0.029598	0.0207	0.1521	51710	20.6561	0.00435905
class.Lentisphaeria.id.2250	bipolar disorder	10	rs77599476	A	G	0.230292	0.0480168	1.86e-06	3722	-0.046096	0.0307	0.1337	51710	23.0022	0.00614212
class.Melainabacteria.id.1589	bipolar disorder	1	rs10148250	G	A	0.0861928	0.0193381	8.67e-06	5453	-0.017103	0.0161	0.2889	51710	19.8662	0.00362995
class.Melainabacteria.id.1589	bipolar disorder	2	rs10738747	G	A	0.0814624	0.0184409	9.96e-06	5884	-0.017801	0.0133	0.1831	51710	19.5141	0.00330551
class.Melainabacteria.id.1589	bipolar disorder	3	rs11150282	T	C	0.0989488	0.0196972	6.03e-07	5873	-0.008496	0.0146	0.5581	51710	25.2356	0.0042785
class.Melainabacteria.id.1589	bipolar disorder	4	rs113884518	T	C	-0.205352	0.0454982	8.06e-06	4442	0.0063	0.0299	0.8344	51710	20.3708	0.00456503
class.Melainabacteria.id.1589	bipolar disorder	5	rs1221147	T	A	0.123968	0.0278958	7.11e-06	5768	-0.010999	0.0202	0.5851	51710	19.7488	0.00341217
class.Melainabacteria.id.1589	bipolar disorder	6	rs16851659	G	C	-0.0896103	0.0186432	1.27e-06	5884	-0.0244	0.0137	0.0745504	51710	23.1033	0.0039111
class.Melainabacteria.id.1589	bipolar disorder	7	rs28678345	T	C	0.214848	0.0470878	6.69e-06	4323	0.016296	0.0292	0.5759	51710	20.8184	0.00479265
class.Melainabacteria.id.1589	bipolar disorder	8	rs367480	G	A	-0.083758	0.0185796	8.2e-06	5887	-0.0002	0.0137	0.9903	51710	20.3226	0.00344025
class.Melainabacteria.id.1589	bipolar disorder	9	rs4129395	G	A	0.0896187	0.0185106	1.48e-06	5887	-0.012896	0.0135	0.3362	51710	23.44	0.00396586
class.Melainabacteria.id.1589	bipolar disorder	10	rs73074665	A	T	0.166216	0.0355728	2.87e-06	5758	-0.030202	0.0262	0.25	51710	21.8328	0.00377741
class.Melainabacteria.id.1589	bipolar disorder	11	rs789069	A	C	-0.103539	0.0234287	6.85e-06	5879	0.004301	0.0176	0.8086	51710	19.5305	0.00331109
class.Melainabacteria.id.1589	bipolar disorder	12	rs79790072	T	C	0.226722	0.0487841	3.29e-06	4107	-0.008597	0.0315	0.7848	51710	21.5989	0.00523152
class.Melainabacteria.id.1589	bipolar disorder	13	rs9864379	T	C	-0.159735	0.0292553	5.36e-08	5777	-0.033195	0.0219	0.129	51710	29.8118	0.00513394
class.Methanobacteria.id.119	bipolar disorder	1	rs10202904	T	G	-0.121754	0.0235357	3.01e-07	3695	-0.004199	0.0136	0.7573	51710	26.7615	0.00719054
class.Methanobacteria.id.119	bipolar disorder	2	rs10424197	G	A	-0.111274	0.0247517	9.28e-06	3698	-0.016798	0.015	0.2626	51710	20.2106	0.00543557
class.Methanobacteria.id.119	bipolar disorder	3	rs11018665	A	T	0.111465	0.0250516	6.52e-06	3698	-0.021101	0.0143	0.1408	51710	19.7975	0.00532506
class.Methanobacteria.id.119	bipolar disorder	4	rs12825290	C	G	-0.216781	0.0493496	6.08e-06	3144	-0.043398	0.0285	0.1275	51710	19.2963	0.00610007
class.Methanobacteria.id.119	bipolar disorder	5	rs4257531	G	A	0.164498	0.0364959	7.44e-06	3162	-0.015903	0.0216	0.4605	51710	20.3158	0.00638397
class.Methanobacteria.id.119	bipolar disorder	6	rs56131665	G	A	0.178661	0.039298	6.18e-06	3572	0.018103	0.0229	0.431	51710	20.669	0.00575311
class.Methanobacteria.id.119	bipolar disorder	7	rs62241835	G	T	-0.203385	0.0417931	1.63e-06	3383	-0.007502	0.0235	0.7514	51710	23.6827	0.00695183
class.Methanobacteria.id.119	bipolar disorder	8	rs6508769	T	C	0.153519	0.0344519	8.23e-06	3319	-0.039198	0.0199	0.0483504	51710	19.8564	0.00594705
class.Methanobacteria.id.119	bipolar disorder	9	rs73068003	G	T	-0.15814	0.0351803	8.45e-06	3692	0.007599	0.0204	0.7103	51710	20.2063	0.0054432
class.Methanobacteria.id.119	bipolar disorder	10	rs73457410	A	G	0.21534	0.0436695	1.41e-06	3498	-0.023105	0.0261	0.3761	51710	24.316	0.0069034
class.Methanobacteria.id.119	bipolar disorder	11	rs75208022	C	T	-0.227245	0.048763	5.92e-06	3203	0.031501	0.0259	0.2231	51710	21.7173	0.00673465
class.Methanobacteria.id.119	bipolar disorder	12	rs894996	C	A	0.216999	0.0449076	1.88e-06	3582	-0.001499	0.0254	0.9542	51710	23.3495	0.00647634
class.Mollicutes.id.3920	bipolar disorder	1	rs10108398	G	A	0.0769142	0.0153953	1.09e-06	10932	0.008899	0.0154	0.561	51710	24.9596	0.00227797
class.Mollicutes.id.3920	bipolar disorder	2	rs11890098	A	G	0.074438	0.0153389	9.57e-07	11392	0.0078	0.0155	0.612999	51710	23.5507	0.00206304
class.Mollicutes.id.3920	bipolar disorder	3	rs12566890	T	G	-0.101147	0.0230978	3.65e-06	11371	-0.048403	0.0265	0.0671707	51710	19.1763	0.00168358
class.Mollicutes.id.3920	bipolar disorder	4	rs17214486	C	A	0.06099	0.0135623	6.61e-06	11387	-0.021204	0.0138	0.1255	51710	20.2233	0.00177285
class.Mollicutes.id.3920	bipolar disorder	5	rs2464826	A	C	0.0944239	0.0211806	8.4e-06	10998	-0.030305	0.0212	0.1519	51710	19.8741	0.0018038
class.Mollicutes.id.3920	bipolar disorder	6	rs28537087	G	A	0.0820873	0.0188312	8.07e-06	11382	-0.009396	0.0198	0.6336	51710	19.0019	0.00166669
class.Mollicutes.id.3920	bipolar disorder	7	rs3768491	A	G	-0.0681052	0.0149061	4.23e-06	11002	0.041602	0.0148	0.00501395	51710	20.8753	0.00189381
class.Mollicutes.id.3920	bipolar disorder	8	rs4885016	T	C	-0.0819606	0.0181628	7.27e-06	11388	-0.002704	0.0193	0.8886	51710	20.3632	0.00178493
class.Mollicutes.id.3920	bipolar disorder	9	rs6043847	T	C	-0.114937	0.0248606	4.55e-06	11130	0.007998	0.0268	0.7665	51710	21.3746	0.00191677
class.Mollicutes.id.3920	bipolar disorder	10	rs72901605	T	C	-0.0841852	0.0178119	3.26e-06	10526	-0.018001	0.018	0.3151	51710	22.3383	0.00211771
class.Mollicutes.id.3920	bipolar disorder	11	rs74603314	T	C	0.221639	0.0462918	1.56e-06	4499	-0.022297	0.0307	0.4674	51710	22.9238	0.00506947
class.Mollicutes.id.3920	bipolar disorder	12	rs78169027	A	G	-0.108283	0.0237289	5.88e-06	10542	0.031004	0.0241	0.1989	51710	20.824	0.00197144
class.Negativicutes.id.2164	bipolar disorder	1	rs1135612	G	A	0.0529785	0.0119177	9.26e-06	18164	0.031697	0.0154	0.04032	51710	19.7614	0.00108676
class.Negativicutes.id.2164	bipolar disorder	2	rs13086907	G	A	0.0625312	0.0131735	1.95e-06	18163	-0.036004	0.017	0.03434	51710	22.5315	0.00123898
class.Negativicutes.id.2164	bipolar disorder	3	rs1447205	G	C	-0.0502053	0.0108382	2.93e-06	18165	0.008304	0.0144	0.5647	51710	21.4578	0.00117988
class.Negativicutes.id.2164	bipolar disorder	4	rs1643968	T	C	-0.0565284	0.0112298	4.15e-07	18170	-0.020703	0.0148	0.1613	51710	25.339	0.00139261
class.Negativicutes.id.2164	bipolar disorder	5	rs1649999	A	G	0.0748989	0.0166458	7.58e-06	18036	-0.001601	0.0223	0.9434	51710	20.2462	0.00112128
class.Negativicutes.id.2164	bipolar disorder	6	rs2834062	A	G	0.0489057	0.0108842	8.44e-06	18171	0.003703	0.0144	0.798	51710	20.1897	0.00110986
class.Negativicutes.id.2164	bipolar disorder	7	rs4463806	T	C	-0.0543966	0.0129365	7.81e-06	18160	0.021497	0.0159	0.1783	51710	17.6811	0.000972681
class.Negativicutes.id.2164	bipolar disorder	8	rs4722181	T	G	0.0501306	0.0105798	2e-06	18163	-0.013095	0.0134	0.326	51710	22.4518	0.0012346
class.Negativicutes.id.2164	bipolar disorder	9	rs60274479	T	C	-0.0659623	0.0134137	1.16e-06	17610	0.025102	0.0188	0.1805	51710	24.1822	0.00137132
class.Negativicutes.id.2164	bipolar disorder	10	rs61249479	A	C	0.0777075	0.0168628	2.95e-06	18165	0.004898	0.0224	0.8276	51710	21.2357	0.00116768
class.Negativicutes.id.2164	bipolar disorder	11	rs71405394	G	A	-0.114178	0.02405	2.17e-06	13861	0.006803	0.0294	0.8179	51710	22.539	0.00162343
class.Negativicutes.id.2164	bipolar disorder	12	rs73232831	G	A	-0.151829	0.0314932	1.87e-06	9382	0.038699	0.0322	0.2291	51710	23.2421	0.00247119
class.Negativicutes.id.2164	bipolar disorder	13	rs9423647	G	A	0.047817	0.0105282	6.06e-06	18164	0.003396	0.0134	0.7976	51710	20.628	0.00113436
class.Verrucomicrobiae.id.4029	bipolar disorder	1	rs11184341	G	C	0.0655342	0.0142231	4.13e-06	11864	0.005405	0.0147	0.7127	51710	21.2299	0.00178625
class.Verrucomicrobiae.id.4029	bipolar disorder	2	rs111862613	T	C	0.090699	0.0196746	3.74e-06	11621	0.006201	0.0248	0.8045	51710	21.2517	0.00182539
class.Verrucomicrobiae.id.4029	bipolar disorder	3	rs117107102	A	G	0.204683	0.0431573	2.92e-06	4975	0.055804	0.0349	0.1106	51710	22.4934	0.00450094
class.Verrucomicrobiae.id.4029	bipolar disorder	4	rs11729256	T	C	0.0749798	0.0150177	6.73e-07	11861	0.032699	0.0154	0.0334303	51710	24.9277	0.00209725
class.Verrucomicrobiae.id.4029	bipolar disorder	5	rs12908520	G	A	0.0618926	0.0130946	2.17e-06	11863	0.008103	0.0136	0.5531	51710	22.3404	0.00187966
class.Verrucomicrobiae.id.4029	bipolar disorder	6	rs2602429	C	T	0.0746844	0.0156194	2.58e-06	11690	-0.001399	0.0175	0.9355	51710	22.8628	0.00195194
class.Verrucomicrobiae.id.4029	bipolar disorder	7	rs4242783	G	A	0.0689292	0.0147693	2.64e-06	11690	-0.0045	0.0156	0.7716	51710	21.7815	0.00185979
class.Verrucomicrobiae.id.4029	bipolar disorder	8	rs4936098	A	G	0.0648843	0.0135928	1.12e-06	11858	-0.001101	0.0141	0.9368	51710	22.7856	0.00191785
class.Verrucomicrobiae.id.4029	bipolar disorder	9	rs61779207	G	A	-0.0758309	0.0167762	6.72e-06	11591	0.025102	0.0174	0.1492	51710	20.4318	0.00175963
class.Verrucomicrobiae.id.4029	bipolar disorder	10	rs74542928	T	C	0.112164	0.0236422	1.63e-06	11216	-0.007196	0.0232	0.7558	51710	22.5076	0.00200272
class.Verrucomicrobiae.id.4029	bipolar disorder	11	rs9349825	A	G	-0.0704036	0.0147128	2.54e-06	11858	0.008196	0.0152	0.5913	51710	22.8981	0.0019273
class.Verrucomicrobiae.id.4029	bipolar disorder	12	rs941682	G	A	-0.0631436	0.0143767	9.61e-06	11809	-0.008603	0.0149	0.5659	51710	19.2902	0.00163086
order.Actinomycetales.id.420	bipolar disorder	1	rs2889192	G	T	0.0884052	0.0194997	3.97e-06	7711	-0.012403	0.0166	0.4574	51710	20.5542	0.00265848
order.Actinomycetales.id.420	bipolar disorder	2	rs34583783	G	T	0.123688	0.0264254	5.54e-06	7711	0.015896	0.0218	0.4662	51710	21.9084	0.00283314
order.Actinomycetales.id.420	bipolar disorder	3	rs35011108	A	G	0.241546	0.0503803	1.88e-06	3630	0.026603	0.0391	0.496	51710	22.9868	0.00629259
order.Actinomycetales.id.420	bipolar disorder	4	rs4073240	G	A	0.074973	0.0164672	5.68e-06	7711	-0.006499	0.014	0.6423	51710	20.7287	0.00268099
order.Actinomycetales.id.420	bipolar disorder	5	rs58484246	T	C	0.075828	0.0168997	6.67e-06	7711	-0.007599	0.0149	0.611	51710	20.1327	0.00260411
order.Bacillales.id.1674	bipolar disorder	1	rs10233278	T	C	-0.116319	0.0248527	3.51e-06	3239	-0.044799	0.0135	0.000908406	51710	21.9054	0.00671757
order.Bacillales.id.1674	bipolar disorder	2	rs10410917	T	C	0.11471	0.0250025	5.57e-06	3239	0.007105	0.0135	0.6006	51710	21.0493	0.00645675
order.Bacillales.id.1674	bipolar disorder	3	rs11034576	A	G	0.205765	0.0453311	8.86e-06	3076	0.017496	0.0252	0.4873	51710	20.6039	0.0066537
order.Bacillales.id.1674	bipolar disorder	4	rs11207728	G	A	-0.14455	0.0316912	5.73e-06	3239	0.002002	0.017	0.9086	51710	20.8047	0.00638219
order.Bacillales.id.1674	bipolar disorder	5	rs11844714	A	G	-0.143245	0.0320272	5.06e-06	3239	0.0006	0.0177	0.975	51710	20.0043	0.00613816
order.Bacillales.id.1674	bipolar disorder	6	rs12522021	T	A	0.174339	0.0400515	7.6e-06	3235	0.069404	0.0222	0.00174401	51710	18.9474	0.00582291
order.Bacillales.id.1674	bipolar disorder	7	rs1287018	G	A	0.141125	0.0319309	9.87e-06	3207	0.026303	0.0175	0.1332	51710	19.5338	0.0060541
order.Bacillales.id.1674	bipolar disorder	8	rs4617108	A	G	0.248861	0.0525929	1.98e-06	3018	0.039096	0.0279	0.1611	51710	22.3903	0.00736427
order.Bacillales.id.1674	bipolar disorder	9	rs62640857	A	G	0.148238	0.0326455	4.49e-06	3235	-0.0077	0.0178	0.6674	51710	20.6191	0.00633339
order.Bacillales.id.1674	bipolar disorder	10	rs74420793	A	G	-0.164413	0.0353763	3.07e-06	3077	0.023902	0.0184	0.1929	51710	21.5997	0.00697078
order.Bacillales.id.1674	bipolar disorder	11	rs74887130	C	G	-0.192166	0.0358817	1.16e-07	3218	-0.041802	0.0208	0.0444396	51710	28.6818	0.00883418
order.Bacteroidales.id.913	bipolar disorder	1	rs111845179	T	C	0.102648	0.0213843	9.24e-07	16393	-0.01	0.0283	0.724599	51710	23.0415	0.00140359
order.Bacteroidales.id.913	bipolar disorder	2	rs13291169	C	G	0.0689676	0.0148765	3.75e-06	17513	-0.013998	0.0191	0.4651	51710	21.4926	0.00122573
order.Bacteroidales.id.913	bipolar disorder	3	rs17343978	A	C	-0.0552057	0.0120278	8.36e-06	18334	0.0134	0.0156	0.3898	51710	21.0668	0.00114773
order.Bacteroidales.id.913	bipolar disorder	4	rs2032750	T	C	-0.0508393	0.0106807	1.92e-06	17853	0.008999	0.0138	0.514	51710	22.6567	0.00126746
order.Bacteroidales.id.913	bipolar disorder	5	rs4146051	A	G	-0.107377	0.0245661	8.76e-06	11372	-0.002403	0.0309	0.9375	51710	19.1051	0.00167719
order.Bacteroidales.id.913	bipolar disorder	6	rs4916508	G	A	-0.0466729	0.0105312	8.47e-06	18324	0.008698	0.0141	0.536801	51710	19.6413	0.00107074
order.Bacteroidales.id.913	bipolar disorder	7	rs55773148	G	A	-0.121514	0.0236759	3.9e-07	11349	-0.024302	0.031	0.4322	51710	26.3413	0.00231565
order.Bacteroidales.id.913	bipolar disorder	8	rs62531359	T	G	0.0655728	0.0149891	9.09e-06	18320	-0.015601	0.0196	0.4261	51710	19.1381	0.00104357
order.Bacteroidales.id.913	bipolar disorder	9	rs62575403	C	T	0.140055	0.0311128	7.06e-06	9668	0.011304	0.0333	0.7345	51710	20.2636	0.00209157
order.Bacteroidales.id.913	bipolar disorder	10	rs72706335	T	C	-0.22241	0.0493458	7.66e-06	3819	0.028004	0.0325	0.388	51710	20.3145	0.00529119
order.Bacteroidales.id.913	bipolar disorder	11	rs73975615	G	A	-0.207018	0.0442633	1.22e-06	3350	-0.038297	0.0736	0.6031	51710	21.874	0.00648718
order.Bacteroidales.id.913	bipolar disorder	12	rs7546249	T	A	-0.0567113	0.0118386	1.55e-06	18333	0.001902	0.0152	0.902	51710	22.9477	0.00125015
order.Bacteroidales.id.913	bipolar disorder	13	rs7631304	G	A	-0.0645771	0.0132957	8.37e-07	18334	-0.001399	0.0173	0.9334	51710	23.5902	0.00128504
order.Bacteroidales.id.913	bipolar disorder	14	rs79585701	A	C	0.0646823	0.0149628	9.99e-06	18334	-0.031501	0.0184	0.0872007	51710	18.6872	0.00101823
order.Bacteroidales.id.913	bipolar disorder	15	rs929878	C	T	-0.0548532	0.012153	4.73e-06	18334	-0.015095	0.0153	0.3246	51710	20.3723	0.00110994
order.Bifidobacteriales.id.432	bipolar disorder	1	rs10496759	G	C	0.0637133	0.0144305	8.8e-06	14914	-0.023697	0.0173	0.1697	51710	19.4938	0.00130537
order.Bifidobacteriales.id.432	bipolar disorder	2	rs10831953	G	A	0.0537537	0.0123746	9.95e-06	14915	0.013004	0.014	0.3542	51710	18.8693	0.00126352
order.Bifidobacteriales.id.432	bipolar disorder	3	rs10841473	G	C	-0.0613031	0.0128844	2.28e-06	14914	-0.024702	0.0154	0.1089	51710	22.6378	0.00151559
order.Bifidobacteriales.id.432	bipolar disorder	4	rs10857328	T	A	0.0562	0.0126395	7.24e-06	14915	0.008496	0.0146	0.559	51710	19.7703	0.00132377
order.Bifidobacteriales.id.432	bipolar disorder	5	rs12446429	T	C	0.0810099	0.019073	8.53e-06	14008	-0.005495	0.0259	0.8332	51710	18.04	0.00128618
order.Bifidobacteriales.id.432	bipolar disorder	6	rs13020688	G	A	0.0584045	0.0122081	1.57e-06	14795	0.007397	0.0141	0.6024	51710	22.8872	0.00154457
order.Bifidobacteriales.id.432	bipolar disorder	7	rs182549	C	T	0.11707	0.0126703	5.94e-20	14915	0.013399	0.0154	0.384	51710	85.3717	0.0056913
order.Bifidobacteriales.id.432	bipolar disorder	8	rs4567981	T	A	0.0577763	0.0117388	8.88e-07	14795	0.024703	0.0137	0.0704807	51710	24.2242	0.00163465
order.Bifidobacteriales.id.432	bipolar disorder	9	rs4957061	T	C	0.0569873	0.0116907	1.15e-06	14795	-0.001501	0.0152	0.9207	51710	23.7614	0.00160347
order.Bifidobacteriales.id.432	bipolar disorder	10	rs540489	T	G	-0.0632518	0.013817	5.37e-06	14688	-0.011901	0.0167	0.4756	51710	20.9567	0.00142475
order.Bifidobacteriales.id.432	bipolar disorder	11	rs55888705	A	G	0.053673	0.0120586	8.66e-06	14914	-0.006099	0.0142	0.666	51710	19.8114	0.00132662
order.Bifidobacteriales.id.432	bipolar disorder	12	rs677208	G	C	0.0728589	0.0164821	6e-06	14915	-0.006499	0.02	0.743201	51710	19.5408	0.00130843
order.Bifidobacteriales.id.432	bipolar disorder	13	rs6899771	A	G	-0.0914312	0.0202604	7.28e-06	14150	0.0252	0.0232	0.2778	51710	20.3655	0.00143719
order.Bifidobacteriales.id.432	bipolar disorder	14	rs7174549	C	T	0.0551726	0.0124655	6.87e-06	14915	0.005304	0.0142	0.7106	51710	19.5898	0.00131171
order.Bifidobacteriales.id.432	bipolar disorder	15	rs7322849	T	C	0.110676	0.0200996	1.74e-08	14915	-0.0002	0.0253	0.9932	51710	30.3202	0.00202874
order.Bifidobacteriales.id.432	bipolar disorder	16	rs73797465	T	G	-0.0942612	0.0208421	4.85e-06	14795	0.0184	0.0286	0.5208	51710	20.4542	0.0013806
order.Bifidobacteriales.id.432	bipolar disorder	17	rs76671854	C	G	-0.0892981	0.0183177	1.04e-06	13923	0.011998	0.0218	0.5805	51710	23.7653	0.001704
order.Bifidobacteriales.id.432	bipolar disorder	18	rs857444	C	T	0.0553965	0.0120669	3.82e-06	14914	-0.017899	0.0139	0.1999	51710	21.0752	0.00141112
order.Burkholderiales.id.2874	bipolar disorder	1	rs1511453	A	G	0.0910999	0.0199479	8e-06	17032	0.021898	0.0274	0.4231	51710	20.8564	0.00122305
order.Burkholderiales.id.2874	bipolar disorder	2	rs1928341	A	G	0.0507782	0.0110587	4.52e-06	17096	0.020596	0.0138	0.1358	51710	21.0837	0.00123173
order.Burkholderiales.id.2874	bipolar disorder	3	rs2321387	G	A	-0.0508514	0.0109588	3.26e-06	17095	-0.033299	0.0136	0.0139601	51710	21.5319	0.00125796
order.Burkholderiales.id.2874	bipolar disorder	4	rs2367850	G	C	0.06333	0.0130595	1.24e-06	16664	-0.005395	0.0197	0.783401	51710	23.5161	0.0014092
order.Burkholderiales.id.2874	bipolar disorder	5	rs2613606	C	T	-0.0499561	0.0109264	4.13e-06	17092	0.005405	0.0136	0.693499	51710	20.9038	0.00122152
order.Burkholderiales.id.2874	bipolar disorder	6	rs4033856	C	T	0.0833446	0.0167489	5.67e-07	15897	0.004098	0.0212	0.8485	51710	24.7618	0.00155521
order.Burkholderiales.id.2874	bipolar disorder	7	rs6087811	T	G	-0.101587	0.0198817	2.88e-07	16135	-0.021704	0.0264	0.4097	51710	26.1077	0.00161546
order.Burkholderiales.id.2874	bipolar disorder	8	rs62191117	A	G	0.0679995	0.0132471	2.79e-07	16975	0.016198	0.0168	0.3355	51710	26.3495	0.00154985
order.Burkholderiales.id.2874	bipolar disorder	9	rs62395635	T	C	0.109911	0.0236375	2.9e-06	15062	0.017496	0.0277	0.5273	51710	21.6212	0.00143342
order.Burkholderiales.id.2874	bipolar disorder	10	rs72747231	C	G	-0.133729	0.0290738	3.76e-06	11315	0.011197	0.0318	0.724399	51710	21.1566	0.00186629
order.Burkholderiales.id.2874	bipolar disorder	11	rs75242906	C	T	-0.120974	0.0281273	9.75e-06	10766	0.001802	0.0339	0.9574	51710	18.4983	0.00171527
order.Burkholderiales.id.2874	bipolar disorder	12	rs7638039	T	C	0.0580987	0.012673	4.84e-06	17078	0.044199	0.016	0.00581701	51710	21.017	0.00122914
order.Burkholderiales.id.2874	bipolar disorder	13	rs9964679	A	G	0.052509	0.011504	6.06e-06	17097	0.009098	0.0146	0.5301	51710	20.834	0.0012171
order.Clostridiales.id.1863	bipolar disorder	1	rs10209007	G	C	0.0795424	0.0182427	9.6e-06	17812	0.0007	0.024	0.9778	51710	19.0116	0.00106621
order.Clostridiales.id.1863	bipolar disorder	2	rs10774377	A	G	0.0523003	0.0113859	3.81e-06	18330	0.017103	0.0149	0.2518	51710	21.0995	0.00114977
order.Clostridiales.id.1863	bipolar disorder	3	rs112334273	G	A	0.0639383	0.0127404	4.07e-07	18217	-0.0006	0.0171	0.9737	51710	25.1857	0.00138063
order.Clostridiales.id.1863	bipolar disorder	4	rs13105690	T	C	-0.0527441	0.011818	9.37e-06	18340	-0.029995	0.0158	0.0567401	51710	19.9186	0.00108489
order.Clostridiales.id.1863	bipolar disorder	5	rs13179700	T	C	0.0510953	0.0109569	3.52e-06	18338	-0.012397	0.0141	0.3759	51710	21.7464	0.00118446
order.Clostridiales.id.1863	bipolar disorder	6	rs1842454	G	A	-0.0543676	0.012734	9.92e-06	18340	-0.006797	0.0161	0.6728	51710	18.2285	0.000992932
order.Clostridiales.id.1863	bipolar disorder	7	rs2273429	A	G	-0.0726191	0.0153105	4.17e-06	18337	0.019705	0.0207	0.3427	51710	22.4969	0.00122535
order.Clostridiales.id.1863	bipolar disorder	8	rs6442336	C	T	-0.0547729	0.0124169	9.63e-06	18333	-0.0223	0.016	0.1642	51710	19.4582	0.00106025
order.Clostridiales.id.1863	bipolar disorder	9	rs6814436	T	C	0.0741858	0.0150814	9.06e-07	18336	-0.029202	0.0193	0.13	51710	24.1968	0.0013179
order.Clostridiales.id.1863	bipolar disorder	10	rs6815608	T	C	0.104089	0.0210883	3.72e-07	16731	-0.022297	0.0293	0.4457	51710	24.3628	0.00145403
order.Clostridiales.id.1863	bipolar disorder	11	rs6934062	G	C	0.0522397	0.0116116	7.09e-06	17859	-0.015598	0.0156	0.3149	51710	20.2404	0.00113206
order.Clostridiales.id.1863	bipolar disorder	12	rs7269302	A	T	-0.0965346	0.0212006	8.84e-06	17405	0.033096	0.0291	0.2543	51710	20.7333	0.00118981
order.Clostridiales.id.1863	bipolar disorder	13	rs72738886	T	C	0.0865333	0.0190392	8.42e-06	16934	0.0184	0.0238	0.4394	51710	20.6571	0.00121837
order.Clostridiales.id.1863	bipolar disorder	14	rs72915163	T	C	-0.0580246	0.0120558	1.39e-06	18317	0.027498	0.016	0.0871204	51710	23.1651	0.00126308
order.Clostridiales.id.1863	bipolar disorder	15	rs76767978	G	A	0.0699806	0.0156318	8.18e-06	18329	0.008597	0.0218	0.691301	51710	20.0417	0.00109225
order.Clostridiales.id.1863	bipolar disorder	16	rs76860606	C	G	0.094122	0.0225117	8.58e-06	17579	-0.024395	0.0344	0.4785	51710	17.4809	0.000993434
order.Coriobacteriales.id.810	bipolar disorder	1	rs11073596	T	G	0.0510212	0.0114339	8.14e-06	17527	-0.034198	0.0154	0.0260399	51710	19.9118	0.00113478
order.Coriobacteriales.id.810	bipolar disorder	2	rs11250875	T	C	0.06075	0.0130939	4.83e-06	17690	0.004997	0.0166	0.7627	51710	21.5256	0.00121534
order.Coriobacteriales.id.810	bipolar disorder	3	rs11656361	A	C	0.0773006	0.017553	8.02e-06	16665	-0.006702	0.0267	0.8026	51710	19.3939	0.0011624
order.Coriobacteriales.id.810	bipolar disorder	4	rs12974142	G	A	0.0789796	0.0177205	8.51e-06	17413	0.025102	0.0234	0.2843	51710	19.8646	0.00113949
order.Coriobacteriales.id.810	bipolar disorder	5	rs13307134	C	T	0.0565686	0.0126265	7.8e-06	17527	-0.0078	0.0163	0.6339	51710	20.0718	0.00114388
order.Coriobacteriales.id.810	bipolar disorder	6	rs1397793	G	A	-0.0498855	0.0112446	9.77e-06	17527	0.003195	0.0146	0.8271	51710	19.6815	0.00112166
order.Coriobacteriales.id.810	bipolar disorder	7	rs1816223	A	G	-0.0586265	0.0129006	4.84e-06	17688	-0.022	0.0166	0.1854	51710	20.6523	0.00116623
order.Coriobacteriales.id.810	bipolar disorder	8	rs2442778	G	A	-0.116408	0.0258545	9.03e-06	13472	-0.022798	0.0304	0.4543	51710	20.2719	0.00150249
order.Coriobacteriales.id.810	bipolar disorder	9	rs3025411	A	G	0.0926543	0.0209468	8.27e-06	15671	0.004599	0.0316	0.8849	51710	19.5657	0.00124698
order.Coriobacteriales.id.810	bipolar disorder	10	rs34739816	G	T	0.0965017	0.0207666	3.88e-06	16593	0.042605	0.0261	0.1021	51710	21.5943	0.00129972
order.Coriobacteriales.id.810	bipolar disorder	11	rs62448869	T	A	-0.0486059	0.0108982	7.87e-06	17527	-0.016296	0.0138	0.2387	51710	19.8914	0.00113362
order.Coriobacteriales.id.810	bipolar disorder	12	rs67561917	A	G	-0.0714367	0.0154113	5.39e-06	17333	0.009396	0.0216	0.6643	51710	21.4863	0.00123808
order.Coriobacteriales.id.810	bipolar disorder	13	rs719099	A	G	0.0778402	0.0155815	5.43e-07	17687	0.0077	0.0206	0.7076	51710	24.9568	0.00140904
order.Coriobacteriales.id.810	bipolar disorder	14	rs76779974	C	G	0.0774888	0.0171877	5.63e-06	16419	0.0377	0.0207	0.0683896	51710	20.3256	0.0012364
order.Coriobacteriales.id.810	bipolar disorder	15	rs80046645	C	G	0.25584	0.0561995	4.66e-06	3204	0.037604	0.032	0.2403	51710	20.7239	0.00642656
order.Coriobacteriales.id.810	bipolar disorder	16	rs8010111	G	A	-0.103377	0.0229286	6.9e-06	15996	0.034302	0.0275	0.2122	51710	20.3278	0.00126919
order.Desulfovibrionales.id.3156	bipolar disorder	1	rs112381107	C	T	0.21009	0.0456974	3.22e-06	4455	0.031604	0.0309	0.307	51710	21.1363	0.004722
order.Desulfovibrionales.id.3156	bipolar disorder	2	rs11599763	T	C	-0.0554862	0.0117486	2.61e-06	15144	-0.006702	0.0139	0.6273	51710	22.3046	0.00147067
order.Desulfovibrionales.id.3156	bipolar disorder	3	rs16851319	G	C	-0.0729137	0.0150954	2.7e-06	15130	-0.025999	0.0188	0.1673	51710	23.3307	0.00153964
order.Desulfovibrionales.id.3156	bipolar disorder	4	rs17791387	A	G	-0.0727501	0.0154369	2.25e-06	15047	-0.010303	0.0179	0.5646	51710	22.2098	0.00147385
order.Desulfovibrionales.id.3156	bipolar disorder	5	rs186073	T	C	0.0529219	0.0118542	8.74e-06	14841	0.015804	0.0138	0.2529	51710	19.931	0.00134117
order.Desulfovibrionales.id.3156	bipolar disorder	6	rs2692012	A	G	0.112244	0.0253553	2.27e-06	13082	0.007403	0.0291	0.7997	51710	19.5969	0.00149577
order.Desulfovibrionales.id.3156	bipolar disorder	7	rs2838334	G	A	0.0569024	0.0124223	4.17e-06	15144	-0.0008	0.0146	0.9555	51710	20.9824	0.00138361
order.Desulfovibrionales.id.3156	bipolar disorder	8	rs3935584	C	T	-0.0524466	0.0115749	7.2e-06	15142	-0.040604	0.0134	0.00244399	51710	20.5306	0.00135404
order.Desulfovibrionales.id.3156	bipolar disorder	9	rs4506934	C	T	-0.0953383	0.0201367	2.43e-06	15037	-0.010396	0.024	0.6643	51710	22.416	0.00148851
order.Desulfovibrionales.id.3156	bipolar disorder	10	rs6058181	C	T	0.0836765	0.0166098	2.53e-07	15076	0.001601	0.02	0.936	51710	25.3792	0.00168059
order.Desulfovibrionales.id.3156	bipolar disorder	11	rs62020470	A	G	-0.0573633	0.0129462	7.51e-06	15144	0.007105	0.015	0.636499	51710	19.6329	0.00129474
order.Desulfovibrionales.id.3156	bipolar disorder	12	rs72647048	T	C	-0.0772459	0.0170876	9e-06	15144	-0.027803	0.0206	0.1761	51710	20.4355	0.0013476
order.Desulfovibrionales.id.3156	bipolar disorder	13	rs9928243	C	A	-0.0544713	0.0117811	3.97e-06	15143	0.021295	0.0136	0.1178	51710	21.3779	0.00140974
order.Enterobacteriales.id.3468	bipolar disorder	1	rs11026530	T	C	0.0822408	0.0186379	9.43e-06	13485	0.017103	0.0207	0.4096	51710	19.4706	0.00144179
order.Enterobacteriales.id.3468	bipolar disorder	2	rs111229068	A	T	0.110561	0.0241719	3.65e-06	12350	0.002896	0.0276	0.917	51710	20.921	0.00169114
order.Enterobacteriales.id.3468	bipolar disorder	3	rs2374342	C	A	0.0582927	0.0126195	4.52e-06	13577	-0.020097	0.0139	0.1486	51710	21.3376	0.00156913
order.Enterobacteriales.id.3468	bipolar disorder	4	rs35673018	G	A	0.0899642	0.0202934	7.63e-06	13326	-0.001199	0.0247	0.9608	51710	19.653	0.00147261
order.Enterobacteriales.id.3468	bipolar disorder	5	rs4792380	A	T	0.115598	0.0257683	9.49e-06	12763	-0.004902	0.03	0.871	51710	20.1246	0.00157431
order.Enterobacteriales.id.3468	bipolar disorder	6	rs504442	T	G	0.084159	0.0189479	5.17e-06	13578	0.006499	0.0206	0.751201	51710	19.7278	0.00145082
order.Enterobacteriales.id.3468	bipolar disorder	7	rs61973590	C	G	-0.0605392	0.0133696	8.54e-06	13570	0.029801	0.0155	0.0537205	51710	20.5039	0.00150869
order.Enterobacteriales.id.3468	bipolar disorder	8	rs62210023	A	G	0.0606754	0.0130125	3.13e-06	13515	-0.033195	0.0144	0.0211398	51710	21.7422	0.00160616
order.Enterobacteriales.id.3468	bipolar disorder	9	rs79757635	C	A	0.0758597	0.0171286	9.32e-06	13419	0	0.0199	0.9993	51710	19.6146	0.00145957
order.Enterobacteriales.id.3468	bipolar disorder	10	rs80319214	C	G	0.0990404	0.0215877	6.95e-06	12641	-0.020203	0.0275	0.4632	51710	21.048	0.00166229
order.Erysipelotrichales.id.2148	bipolar disorder	1	rs1074800	A	G	0.0492438	0.010887	6.15e-06	17789	0.005903	0.0142	0.675499	51710	20.459	0.00114877
order.Erysipelotrichales.id.2148	bipolar disorder	2	rs10781552	C	T	-0.0552212	0.0116074	2.33e-06	17789	0.0277	0.015	0.0640796	51710	22.6329	0.00127068
order.Erysipelotrichales.id.2148	bipolar disorder	3	rs17530232	A	G	0.10305	0.0224648	2.79e-06	16622	-0.048298	0.0328	0.1405	51710	21.0423	0.00126433
order.Erysipelotrichales.id.2148	bipolar disorder	4	rs1884466	C	T	-0.0475363	0.0106939	9.53e-06	18205	0.009596	0.0138	0.4845	51710	19.7598	0.00108423
order.Erysipelotrichales.id.2148	bipolar disorder	5	rs2300774	G	A	0.0524152	0.0106784	8.95e-07	18216	-0.012097	0.014	0.3866	51710	24.0937	0.00132092
order.Erysipelotrichales.id.2148	bipolar disorder	6	rs290833	T	G	-0.0497374	0.0111376	8.03e-06	17789	-0.015601	0.0146	0.2843	51710	19.9425	0.0011198
order.Erysipelotrichales.id.2148	bipolar disorder	7	rs35161940	T	C	-0.0806041	0.0167641	1.85e-06	18213	0.003305	0.0221	0.8825	51710	23.1182	0.00126771
order.Erysipelotrichales.id.2148	bipolar disorder	8	rs4078432	C	T	-0.0608929	0.0133764	4.23e-06	17789	-0.022505	0.0181	0.2144	51710	20.7232	0.00116359
order.Erysipelotrichales.id.2148	bipolar disorder	9	rs56970041	T	G	0.0724144	0.0164471	5.4e-06	18217	0.026097	0.0217	0.2285	51710	19.3854	0.001063
order.Erysipelotrichales.id.2148	bipolar disorder	10	rs62504403	C	T	0.0681159	0.0127883	1.12e-07	16981	0.025502	0.0171	0.1353	51710	28.3706	0.00166794
order.Erysipelotrichales.id.2148	bipolar disorder	11	rs7234058	T	C	-0.0945759	0.0194091	9.12e-07	16874	-0.013399	0.0243	0.5814	51710	23.7438	0.00140515
order.Erysipelotrichales.id.2148	bipolar disorder	12	rs7826267	T	G	-0.0839071	0.0199131	9.28e-06	17586	0.009297	0.0292	0.750601	51710	17.755	0.00100859
order.Erysipelotrichales.id.2148	bipolar disorder	13	rs8003149	C	T	0.0538798	0.0116888	4.08e-06	18213	-0.0002	0.0148	0.9885	51710	21.2477	0.00116526
order.Gastranaerophilales.id.1591	bipolar disorder	1	rs11150282	T	C	0.098235	0.0197127	7.36e-07	5864	-0.008496	0.0146	0.5581	51710	24.8337	0.00421709
order.Gastranaerophilales.id.1591	bipolar disorder	2	rs113884518	T	C	-0.20591	0.0455376	7.74e-06	4434	0.0063	0.0299	0.8344	51710	20.4463	0.00459008
order.Gastranaerophilales.id.1591	bipolar disorder	3	rs1221147	T	A	0.126305	0.0279161	4.86e-06	5759	-0.010999	0.0202	0.5851	51710	20.4706	0.00354195
order.Gastranaerophilales.id.1591	bipolar disorder	4	rs16851659	G	C	-0.0895168	0.0186555	1.27e-06	5875	-0.0244	0.0137	0.0745504	51710	23.0247	0.0039038
order.Gastranaerophilales.id.1591	bipolar disorder	5	rs28678345	T	C	0.213083	0.0471377	8.06e-06	4315	0.016296	0.0292	0.5759	51710	20.4344	0.00471334
order.Gastranaerophilales.id.1591	bipolar disorder	6	rs367480	G	A	-0.0841649	0.0185948	7.52e-06	5878	-0.0002	0.0137	0.9903	51710	20.4871	0.00347327
order.Gastranaerophilales.id.1591	bipolar disorder	7	rs4129395	G	A	0.0904264	0.0185253	1.22e-06	5878	-0.012896	0.0135	0.3362	51710	23.8264	0.00403713
order.Gastranaerophilales.id.1591	bipolar disorder	8	rs73074665	A	T	0.164631	0.0356037	3.62e-06	5749	-0.030202	0.0262	0.25	51710	21.3813	0.00370536
order.Gastranaerophilales.id.1591	bipolar disorder	9	rs789069	A	C	-0.10413	0.0234459	6.5e-06	5870	0.004301	0.0176	0.8086	51710	19.725	0.00334905
order.Gastranaerophilales.id.1591	bipolar disorder	10	rs79790072	T	C	0.226103	0.0488017	3.54e-06	4104	-0.008597	0.0315	0.7848	51710	21.4655	0.00520318
order.Gastranaerophilales.id.1591	bipolar disorder	11	rs8028558	A	G	0.08346	0.0188504	9.78e-06	5875	-0.019601	0.0137	0.1517	51710	19.6027	0.00332553
order.Gastranaerophilales.id.1591	bipolar disorder	12	rs9864379	T	C	-0.160521	0.0292752	4.66e-08	5768	-0.033195	0.0219	0.129	51710	30.0653	0.0051854
order.Lactobacillales.id.1800	bipolar disorder	1	rs11110282	A	G	-0.10239	0.0217849	3.96e-06	15956	-0.0005	0.0271	0.9864	51710	22.0903	0.00138253
order.Lactobacillales.id.1800	bipolar disorder	2	rs111552159	C	G	0.128854	0.0287397	8.31e-06	11312	-0.040395	0.0349	0.248	51710	20.1017	0.00177388
order.Lactobacillales.id.1800	bipolar disorder	3	rs11627423	C	A	0.0499263	0.0109744	5.09e-06	17275	-0.011405	0.0141	0.4176	51710	20.6965	0.00119663
order.Lactobacillales.id.1800	bipolar disorder	4	rs11730038	G	A	-0.0605384	0.0129052	5.1e-06	17295	-0.0004	0.0161	0.9809	51710	22.0055	0.00127074
order.Lactobacillales.id.1800	bipolar disorder	5	rs12797734	T	C	0.0571279	0.0127113	7.77e-06	16820	0.019204	0.0186	0.3014	51710	20.1984	0.00119942
order.Lactobacillales.id.1800	bipolar disorder	6	rs1595463	C	A	0.0479749	0.0108801	7.44e-06	17276	-0.013804	0.0141	0.3294	51710	19.4428	0.00112416
order.Lactobacillales.id.1800	bipolar disorder	7	rs1962325	C	G	0.0546878	0.0115069	1.96e-06	17274	0.0004	0.0146	0.9774	51710	22.5871	0.00130587
order.Lactobacillales.id.1800	bipolar disorder	8	rs2370083	G	T	-0.08054	0.0180992	8.33e-06	17183	0.033298	0.0231	0.1492	51710	19.8018	0.00115108
order.Lactobacillales.id.1800	bipolar disorder	9	rs2952251	A	G	-0.0629317	0.0124177	3.36e-07	17278	-0.023596	0.0152	0.1207	51710	25.6834	0.00148428
order.Lactobacillales.id.1800	bipolar disorder	10	rs34989881	A	G	0.113479	0.0246452	4.09e-06	12921	0.025102	0.0293	0.3924	51710	21.2015	0.00163817
order.Lactobacillales.id.1800	bipolar disorder	11	rs35344081	G	A	0.0642442	0.0127358	4.16e-07	17292	-0.001301	0.0158	0.9323	51710	25.4456	0.00146936
order.Lactobacillales.id.1800	bipolar disorder	12	rs4028634	T	C	0.0532915	0.01101	1.35e-06	17295	0.013804	0.0138	0.3191	51710	23.4284	0.0013528
order.Lactobacillales.id.1800	bipolar disorder	13	rs57872228	C	T	-0.0688415	0.0146994	2.58e-06	17293	-0.027596	0.0184	0.1324	51710	21.9332	0.00126672
order.Lactobacillales.id.1800	bipolar disorder	14	rs74352383	T	A	-0.103396	0.021758	1.88e-06	16442	-0.018302	0.0262	0.4856	51710	22.5826	0.00137159
order.Lactobacillales.id.1800	bipolar disorder	15	rs74663707	C	T	0.0982594	0.0224613	8.4e-06	15695	-0.015204	0.0318	0.6338	51710	19.1373	0.00121784
order.Lactobacillales.id.1800	bipolar disorder	16	rs76717940	T	A	0.160943	0.0327	6.55e-07	7976	0.039604	0.0313	0.2052	51710	24.2241	0.00302792
order.Lactobacillales.id.1800	bipolar disorder	17	rs77558518	A	G	-0.106466	0.0223484	1.67e-06	15758	-0.035202	0.03	0.2408	51710	22.695	0.00143815
order.Lactobacillales.id.1800	bipolar disorder	18	rs78938557	T	C	0.10553	0.0233581	2.31e-06	15152	0.015095	0.03	0.6133	51710	20.4117	0.00134531
order.Lactobacillales.id.1800	bipolar disorder	19	rs9581006	C	T	0.22583	0.0469228	1.77e-06	4224	0.073302	0.0359	0.0409704	51710	23.1629	0.00545374
order.Methanobacteriales.id.120	bipolar disorder	1	rs10202904	T	G	-0.121754	0.0235357	3.01e-07	3695	-0.004199	0.0136	0.7573	51710	26.7615	0.00719054
order.Methanobacteriales.id.120	bipolar disorder	2	rs10424197	G	A	-0.111274	0.0247517	9.28e-06	3698	-0.016798	0.015	0.2626	51710	20.2106	0.00543557
order.Methanobacteriales.id.120	bipolar disorder	3	rs11018665	A	T	0.111465	0.0250516	6.52e-06	3698	-0.021101	0.0143	0.1408	51710	19.7975	0.00532506
order.Methanobacteriales.id.120	bipolar disorder	4	rs12825290	C	G	-0.216781	0.0493496	6.08e-06	3144	-0.043398	0.0285	0.1275	51710	19.2963	0.00610007
order.Methanobacteriales.id.120	bipolar disorder	5	rs4257531	G	A	0.164498	0.0364959	7.44e-06	3162	-0.015903	0.0216	0.4605	51710	20.3158	0.00638397
order.Methanobacteriales.id.120	bipolar disorder	6	rs56131665	G	A	0.178661	0.039298	6.18e-06	3572	0.018103	0.0229	0.431	51710	20.669	0.00575311
order.Methanobacteriales.id.120	bipolar disorder	7	rs62241835	G	T	-0.203385	0.0417931	1.63e-06	3383	-0.007502	0.0235	0.7514	51710	23.6827	0.00695183
order.Methanobacteriales.id.120	bipolar disorder	8	rs6508769	T	C	0.153519	0.0344519	8.23e-06	3319	-0.039198	0.0199	0.0483504	51710	19.8564	0.00594705
order.Methanobacteriales.id.120	bipolar disorder	9	rs73068003	G	T	-0.15814	0.0351803	8.45e-06	3692	0.007599	0.0204	0.7103	51710	20.2063	0.0054432
order.Methanobacteriales.id.120	bipolar disorder	10	rs73457410	A	G	0.21534	0.0436695	1.41e-06	3498	-0.023105	0.0261	0.3761	51710	24.316	0.0069034
order.Methanobacteriales.id.120	bipolar disorder	11	rs75208022	C	T	-0.227245	0.048763	5.92e-06	3203	0.031501	0.0259	0.2231	51710	21.7173	0.00673465
order.Methanobacteriales.id.120	bipolar disorder	12	rs894996	C	A	0.216999	0.0449076	1.88e-06	3582	-0.001499	0.0254	0.9542	51710	23.3495	0.00647634
order.MollicutesRF9.id.11579	bipolar disorder	1	rs10071529	G	C	0.125105	0.0278674	8.64e-06	10147	0.012002	0.0267	0.6536	51710	20.1536	0.00198223
order.MollicutesRF9.id.11579	bipolar disorder	2	rs11779863	G	A	-0.0772768	0.0172171	6.69e-06	10353	0.007004	0.0165	0.670101	51710	20.1456	0.00194209
order.MollicutesRF9.id.11579	bipolar disorder	3	rs12566890	T	G	-0.103134	0.0241775	8.11e-06	10339	-0.048403	0.0265	0.0671707	51710	18.1961	0.00175686
order.MollicutesRF9.id.11579	bipolar disorder	4	rs13100746	C	T	0.0638979	0.0142685	7.29e-06	10359	0.0006	0.0138	0.9672	51710	20.0546	0.00193222
order.MollicutesRF9.id.11579	bipolar disorder	5	rs3932485	C	T	0.0626209	0.0141623	9.93e-06	10359	0.0006	0.0138	0.9659	51710	19.551	0.00188379
order.MollicutesRF9.id.11579	bipolar disorder	6	rs515984	T	C	-0.0875451	0.0190685	6.61e-06	10359	0.013104	0.0183	0.4751	51710	21.078	0.00203062
order.MollicutesRF9.id.11579	bipolar disorder	7	rs62188991	G	C	-0.110864	0.0241355	5.27e-06	9531	-0.023902	0.0261	0.3595	51710	21.0993	0.00220887
order.MollicutesRF9.id.11579	bipolar disorder	8	rs638542	G	A	-0.070592	0.0157049	5.17e-06	9970	0.041499	0.0149	0.00526902	51710	20.2041	0.00202239
order.MollicutesRF9.id.11579	bipolar disorder	9	rs739151	C	G	0.0652659	0.0139773	3.09e-06	10337	0.0001	0.0138	0.9917	51710	21.8035	0.00210483
order.MollicutesRF9.id.11579	bipolar disorder	10	rs74603314	T	C	0.230767	0.0489701	2.28e-06	4033	-0.022297	0.0307	0.4674	51710	22.2068	0.00547612
order.MollicutesRF9.id.11579	bipolar disorder	11	rs76373661	G	A	0.0908218	0.0202986	5.16e-06	10359	0.022	0.0196	0.2617	51710	20.0193	0.00192882
order.MollicutesRF9.id.11579	bipolar disorder	12	rs7706512	G	A	0.0657351	0.0138979	2.27e-06	10359	0.014099	0.014	0.315	51710	22.3715	0.00215496
order.MollicutesRF9.id.11579	bipolar disorder	13	rs7801843	A	G	-0.0869495	0.0194509	9.47e-06	10359	-0.017899	0.019	0.3472	51710	19.9826	0.0019253
order.MollicutesRF9.id.11579	bipolar disorder	14	rs7853673	G	A	-0.0624389	0.0139833	6.73e-06	10359	0.014302	0.0136	0.294	51710	19.9386	0.00192106
order.MollicutesRF9.id.11579	bipolar disorder	15	rs949341	G	A	0.0656602	0.0147216	7.73e-06	10355	-0.015598	0.0142	0.273	51710	19.8926	0.00191738
order.NB1n.id.3953	bipolar disorder	1	rs11251024	G	A	0.104201	0.0206737	6.63e-07	5107	0.010101	0.0141	0.4749	51710	25.4043	0.00494979
order.NB1n.id.3953	bipolar disorder	2	rs11606187	A	G	-0.154539	0.0326288	3.31e-06	5102	-0.015804	0.0221	0.4745	51710	22.4324	0.00437753
order.NB1n.id.3953	bipolar disorder	3	rs13219468	G	C	0.115344	0.0236958	1.41e-06	5104	-0.011504	0.0163	0.4819	51710	23.6944	0.00462086
order.NB1n.id.3953	bipolar disorder	4	rs13385922	T	C	0.0929494	0.0201348	3.97e-06	5106	-0.006199	0.0142	0.661899	51710	21.3107	0.00415631
order.NB1n.id.3953	bipolar disorder	5	rs166849	G	A	0.0911053	0.0202239	7.74e-06	5107	0.022798	0.0136	0.0943409	51710	20.2934	0.00395793
order.NB1n.id.3953	bipolar disorder	6	rs2172426	C	T	-0.10212	0.0198947	3.17e-07	5099	0.0077	0.0138	0.5776	51710	26.348	0.00514072
order.NB1n.id.3953	bipolar disorder	7	rs267959	A	G	0.0988612	0.0209676	2.62e-06	5107	-0.002403	0.0143	0.8644	51710	22.2308	0.00433415
order.NB1n.id.3953	bipolar disorder	8	rs4383094	T	C	0.149188	0.0320662	4.28e-06	5091	0.0005	0.0224	0.9831	51710	21.6457	0.00423377
order.NB1n.id.3953	bipolar disorder	9	rs55921101	A	T	-0.109245	0.0236201	4.32e-06	5105	0.022798	0.0161	0.1571	51710	21.3916	0.00417285
order.NB1n.id.3953	bipolar disorder	10	rs60583455	T	C	0.108934	0.021177	2.6e-07	4773	0.036303	0.0174	0.0374197	51710	26.4604	0.00551321
order.NB1n.id.3953	bipolar disorder	11	rs60775321	T	C	-0.0962425	0.0213842	7.1e-06	5101	-0.020999	0.0148	0.1567	51710	20.2558	0.00395524
order.NB1n.id.3953	bipolar disorder	12	rs72671304	T	C	0.172322	0.0370028	3.8e-06	4887	-0.039198	0.0254	0.122	51710	21.6876	0.0044182
order.NB1n.id.3953	bipolar disorder	13	rs7911787	G	T	-0.223071	0.0470232	3.39e-06	3879	-0.023902	0.0296	0.4181	51710	22.504	0.00576803
order.NB1n.id.3953	bipolar disorder	14	rs8126061	T	C	-0.159135	0.0351904	7.36e-06	5089	-0.018897	0.0249	0.4495	51710	20.4496	0.0040023
order.NB1n.id.3953	bipolar disorder	15	rs9542068	T	C	0.0990709	0.0218149	6.52e-06	5107	0.016296	0.0149	0.2727	51710	20.6245	0.00402224
order.Pasteurellales.id.3688	bipolar disorder	1	rs10840326	C	G	-0.0717634	0.0149229	1.44e-06	9154	-0.023596	0.0136	0.0814404	51710	23.1259	0.00251995
order.Pasteurellales.id.3688	bipolar disorder	2	rs10965428	C	A	-0.119902	0.0258219	4.29e-06	8873	-0.0412	0.0243	0.0899394	51710	21.5614	0.00242411
order.Pasteurellales.id.3688	bipolar disorder	3	rs111582866	G	A	-0.113957	0.0256403	7.07e-06	8616	0.019101	0.0244	0.4355	51710	19.7532	0.00228738
order.Pasteurellales.id.3688	bipolar disorder	4	rs12050685	A	G	-0.0670948	0.015239	9.19e-06	9411	0.003095	0.0137	0.8212	51710	19.385	0.00205559
order.Pasteurellales.id.3688	bipolar disorder	5	rs12191680	C	G	0.102214	0.0197189	3.05e-07	9408	-0.033805	0.019	0.0754397	51710	26.8689	0.00284783
order.Pasteurellales.id.3688	bipolar disorder	6	rs16970009	A	G	0.187381	0.0429572	7.32e-06	4703	-0.019805	0.0306	0.517001	51710	19.0275	0.00402952
order.Pasteurellales.id.3688	bipolar disorder	7	rs35510	A	G	0.122729	0.0264958	4.02e-06	8671	-0.018704	0.0243	0.4416	51710	21.4557	0.00246831
order.Pasteurellales.id.3688	bipolar disorder	8	rs4822728	T	C	0.0685479	0.0149032	4.72e-06	9412	0.009901	0.014	0.4787	51710	21.1557	0.00224269
order.Pasteurellales.id.3688	bipolar disorder	9	rs6092684	A	T	0.0684647	0.014674	3.44e-06	9366	-0.001001	0.0137	0.9398	51710	21.7689	0.00231886
order.Pasteurellales.id.3688	bipolar disorder	10	rs62568866	T	A	-0.118018	0.0259206	7.23e-06	8020	-0.009297	0.0225	0.6797	51710	20.7304	0.00257817
order.Pasteurellales.id.3688	bipolar disorder	11	rs6972479	A	G	-0.0781862	0.0175366	7.75e-06	8616	0.004102	0.0162	0.7979	51710	19.8779	0.00230179
order.Pasteurellales.id.3688	bipolar disorder	12	rs72756943	G	A	0.13988	0.0303029	3.35e-06	8020	-0.067799	0.0281	0.0157	51710	21.308	0.00264982
order.Pasteurellales.id.3688	bipolar disorder	13	rs73139353	A	C	-0.222573	0.0484634	8.71e-06	4047	-0.039105	0.0317	0.2181	51710	21.0919	0.00518471
order.Pasteurellales.id.3688	bipolar disorder	14	rs731534	C	G	-0.0986502	0.0216316	9.46e-06	9115	0.038297	0.021	0.0685693	51710	20.7978	0.00227652
order.Pasteurellales.id.3688	bipolar disorder	15	rs76022354	C	T	0.24289	0.0500406	1.83e-06	3692	-0.0063	0.0318	0.8434	51710	23.5599	0.00634087
order.Pasteurellales.id.3688	bipolar disorder	16	rs78909003	T	C	-0.241159	0.0498372	2.05e-06	3638	-0.040197	0.0326	0.2178	51710	23.4154	0.00639517
order.Pasteurellales.id.3688	bipolar disorder	17	rs9382510	C	T	-0.0881865	0.0169965	2.48e-07	9410	0.016201	0.0163	0.3211	51710	26.9207	0.0028527
order.Pasteurellales.id.3688	bipolar disorder	18	rs9895850	T	C	-0.176406	0.041017	9.08e-06	4737	0.070197	0.0315	0.0257602	51710	18.497	0.00388961
order.Pasteurellales.id.3688	bipolar disorder	19	rs9938097	T	C	-0.0710386	0.0158024	8.23e-06	9402	0.006499	0.0148	0.658	51710	20.2088	0.00214481
order.Rhodospirillales.id.2667	bipolar disorder	1	rs1035406	G	A	-0.114725	0.0247994	4.07e-06	8585	-0.036997	0.0222	0.0952292	51710	21.401	0.00248664
order.Rhodospirillales.id.2667	bipolar disorder	2	rs11591293	G	T	0.0722755	0.0158186	4.69e-06	8602	-0.006995	0.0137	0.6101	51710	20.876	0.002421
order.Rhodospirillales.id.2667	bipolar disorder	3	rs11630875	T	C	0.0945198	0.0202139	3.7e-06	8595	-0.003105	0.0179	0.8644	51710	21.8649	0.00253745
order.Rhodospirillales.id.2667	bipolar disorder	4	rs13336560	C	T	-0.0695313	0.0157065	9.75e-06	8112	0.022501	0.0172	0.1906	51710	19.5976	0.00241005
order.Rhodospirillales.id.2667	bipolar disorder	5	rs1549633	A	C	0.0996735	0.0216667	3.88e-06	8112	-0.003596	0.0188	0.849	51710	21.1629	0.00260205
order.Rhodospirillales.id.2667	bipolar disorder	6	rs3730086	A	G	0.0800354	0.0178737	7.98e-06	8602	0.014997	0.0157	0.3399	51710	20.0509	0.00232554
order.Rhodospirillales.id.2667	bipolar disorder	7	rs3754624	C	T	0.094128	0.0198389	2.68e-06	8598	-0.003305	0.0174	0.8494	51710	22.5114	0.00261137
order.Rhodospirillales.id.2667	bipolar disorder	8	rs4278423	T	C	0.105215	0.0233778	3.98e-06	8603	0.001299	0.0206	0.9501	51710	20.2558	0.00234897
order.Rhodospirillales.id.2667	bipolar disorder	9	rs4822789	G	C	0.0727755	0.0159522	7.33e-06	8594	-0.016296	0.0144	0.2579	51710	20.8129	0.00241594
order.Rhodospirillales.id.2667	bipolar disorder	10	rs55876211	C	T	-0.0865002	0.0195197	7.87e-06	8596	-0.006698	0.0175	0.7001	51710	19.6377	0.0022793
order.Rhodospirillales.id.2667	bipolar disorder	11	rs61933850	G	A	0.164663	0.0360285	7e-06	6846	-0.007105	0.031	0.8188	51710	20.888	0.00304184
order.Rhodospirillales.id.2667	bipolar disorder	12	rs7001029	C	T	0.120726	0.0260989	2.83e-06	8063	0.017197	0.0227	0.4487	51710	21.397	0.00264671
order.Rhodospirillales.id.2667	bipolar disorder	13	rs76784716	A	G	0.136039	0.0284399	1.31e-06	8600	-0.010596	0.0263	0.686	51710	22.8808	0.0026535
order.Rhodospirillales.id.2667	bipolar disorder	14	rs77304857	C	A	-0.0997433	0.0222166	6.02e-06	8602	0.007297	0.0194	0.7079	51710	20.1564	0.00233775
order.Rhodospirillales.id.2667	bipolar disorder	15	rs9813022	A	G	-0.0830795	0.0162642	3.07e-07	8600	0.002098	0.0145	0.8846	51710	26.093	0.0030249
order.Selenomonadales.id.2165	bipolar disorder	1	rs1135612	G	A	0.0529785	0.0119177	9.26e-06	18164	0.031697	0.0154	0.04032	51710	19.7614	0.00108676
order.Selenomonadales.id.2165	bipolar disorder	2	rs13086907	G	A	0.0625312	0.0131735	1.95e-06	18163	-0.036004	0.017	0.03434	51710	22.5315	0.00123898
order.Selenomonadales.id.2165	bipolar disorder	3	rs1447205	G	C	-0.0502053	0.0108382	2.93e-06	18165	0.008304	0.0144	0.5647	51710	21.4578	0.00117988
order.Selenomonadales.id.2165	bipolar disorder	4	rs1643968	T	C	-0.0565284	0.0112298	4.15e-07	18170	-0.020703	0.0148	0.1613	51710	25.339	0.00139261
order.Selenomonadales.id.2165	bipolar disorder	5	rs1649999	A	G	0.0748989	0.0166458	7.58e-06	18036	-0.001601	0.0223	0.9434	51710	20.2462	0.00112128
order.Selenomonadales.id.2165	bipolar disorder	6	rs2834062	A	G	0.0489057	0.0108842	8.44e-06	18171	0.003703	0.0144	0.798	51710	20.1897	0.00110986
order.Selenomonadales.id.2165	bipolar disorder	7	rs4463806	T	C	-0.0543966	0.0129365	7.81e-06	18160	0.021497	0.0159	0.1783	51710	17.6811	0.000972681
order.Selenomonadales.id.2165	bipolar disorder	8	rs4722181	T	G	0.0501306	0.0105798	2e-06	18163	-0.013095	0.0134	0.326	51710	22.4518	0.0012346
order.Selenomonadales.id.2165	bipolar disorder	9	rs60274479	T	C	-0.0659623	0.0134137	1.16e-06	17610	0.025102	0.0188	0.1805	51710	24.1822	0.00137132
order.Selenomonadales.id.2165	bipolar disorder	10	rs61249479	A	C	0.0777075	0.0168628	2.95e-06	18165	0.004898	0.0224	0.8276	51710	21.2357	0.00116768
order.Selenomonadales.id.2165	bipolar disorder	11	rs71405394	G	A	-0.114178	0.02405	2.17e-06	13861	0.006803	0.0294	0.8179	51710	22.539	0.00162343
order.Selenomonadales.id.2165	bipolar disorder	12	rs73232831	G	A	-0.151829	0.0314932	1.87e-06	9382	0.038699	0.0322	0.2291	51710	23.2421	0.00247119
order.Selenomonadales.id.2165	bipolar disorder	13	rs9423647	G	A	0.047817	0.0105282	6.06e-06	18164	0.003396	0.0134	0.7976	51710	20.628	0.00113436
order.Verrucomicrobiales.id.4030	bipolar disorder	1	rs11184341	G	C	0.0655342	0.0142231	4.13e-06	11864	0.005405	0.0147	0.7127	51710	21.2299	0.00178625
order.Verrucomicrobiales.id.4030	bipolar disorder	2	rs111862613	T	C	0.090699	0.0196746	3.74e-06	11621	0.006201	0.0248	0.8045	51710	21.2517	0.00182539
order.Verrucomicrobiales.id.4030	bipolar disorder	3	rs117107102	A	G	0.204683	0.0431573	2.92e-06	4975	0.055804	0.0349	0.1106	51710	22.4934	0.00450094
order.Verrucomicrobiales.id.4030	bipolar disorder	4	rs11729256	T	C	0.0749798	0.0150177	6.73e-07	11861	0.032699	0.0154	0.0334303	51710	24.9277	0.00209725
order.Verrucomicrobiales.id.4030	bipolar disorder	5	rs12908520	G	A	0.0618926	0.0130946	2.17e-06	11863	0.008103	0.0136	0.5531	51710	22.3404	0.00187966
order.Verrucomicrobiales.id.4030	bipolar disorder	6	rs2602429	C	T	0.0746844	0.0156194	2.58e-06	11690	-0.001399	0.0175	0.9355	51710	22.8628	0.00195194
order.Verrucomicrobiales.id.4030	bipolar disorder	7	rs4242783	G	A	0.0689292	0.0147693	2.64e-06	11690	-0.0045	0.0156	0.7716	51710	21.7815	0.00185979
order.Verrucomicrobiales.id.4030	bipolar disorder	8	rs4936098	A	G	0.0648843	0.0135928	1.12e-06	11858	-0.001101	0.0141	0.9368	51710	22.7856	0.00191785
order.Verrucomicrobiales.id.4030	bipolar disorder	9	rs61779207	G	A	-0.0758309	0.0167762	6.72e-06	11591	0.025102	0.0174	0.1492	51710	20.4318	0.00175963
order.Verrucomicrobiales.id.4030	bipolar disorder	10	rs74542928	T	C	0.112164	0.0236422	1.63e-06	11216	-0.007196	0.0232	0.7558	51710	22.5076	0.00200272
order.Verrucomicrobiales.id.4030	bipolar disorder	11	rs9349825	A	G	-0.0704036	0.0147128	2.54e-06	11858	0.008196	0.0152	0.5913	51710	22.8981	0.0019273
order.Verrucomicrobiales.id.4030	bipolar disorder	12	rs941682	G	A	-0.0631436	0.0143767	9.61e-06	11809	-0.008603	0.0149	0.5659	51710	19.2902	0.00163086
order.Victivallales.id.2254	bipolar disorder	1	rs1002941	G	A	0.105025	0.0233484	8.15e-06	4734	0.027505	0.0158	0.0826704	51710	20.2334	0.00425588
order.Victivallales.id.2254	bipolar disorder	2	rs11770843	C	T	0.109431	0.0234879	1.91e-06	4705	0.008103	0.0151	0.5903	51710	21.7066	0.00459233
order.Victivallales.id.2254	bipolar disorder	3	rs17114848	G	A	0.152377	0.0324332	4.06e-06	4734	0.002904	0.0218	0.8945	51710	22.0729	0.004641
order.Victivallales.id.2254	bipolar disorder	4	rs2031282	A	G	0.122369	0.0270329	4.38e-06	4734	-0.001902	0.0192	0.919	51710	20.4905	0.00430972
order.Victivallales.id.2254	bipolar disorder	5	rs2731834	C	G	0.109438	0.023693	4.24e-06	4733	0.004301	0.0153	0.7798	51710	21.3351	0.00448751
order.Victivallales.id.2254	bipolar disorder	6	rs2825714	A	G	-0.13741	0.0289246	1.72e-06	4734	0.016296	0.0204	0.4244	51710	22.5685	0.00474471
order.Victivallales.id.2254	bipolar disorder	7	rs62570196	C	T	-0.21635	0.0439866	1.08e-06	3712	0.054403	0.0266	0.0404697	51710	24.1922	0.00647509
order.Victivallales.id.2254	bipolar disorder	8	rs72640280	A	G	0.220207	0.0486196	5.18e-06	3816	-0.043701	0.0283	0.1218	51710	20.5134	0.0053469
order.Victivallales.id.2254	bipolar disorder	9	rs73113483	T	A	-0.131217	0.0288713	8.66e-06	4718	-0.029598	0.0207	0.1521	51710	20.6561	0.00435905
order.Victivallales.id.2254	bipolar disorder	10	rs77599476	A	G	0.230292	0.0480168	1.86e-06	3722	-0.046096	0.0307	0.1337	51710	23.0022	0.00614212
family.Acidaminococcaceae.id.2166	bipolar disorder	1	rs262812	T	C	-0.065675	0.0142257	3.25e-06	12099	-0.007297	0.0159	0.6459	51710	21.3135	0.0017585
family.Acidaminococcaceae.id.2166	bipolar disorder	2	rs2933324	A	G	-0.0662557	0.0140257	2.24e-06	12525	-0.015398	0.0149	0.3004	51710	22.3152	0.00177848
family.Acidaminococcaceae.id.2166	bipolar disorder	3	rs45497800	T	C	-0.117863	0.0257351	5.86e-06	11316	-0.077497	0.0293	0.00806993	51710	20.975	0.00185014
family.Acidaminococcaceae.id.2166	bipolar disorder	4	rs6427992	G	C	-0.0595857	0.01296	4.24e-06	12527	-0.003998	0.0136	0.7719	51710	21.1384	0.00168458
family.Acidaminococcaceae.id.2166	bipolar disorder	5	rs6589457	A	G	0.165911	0.0349516	2.32e-06	7386	0.039797	0.0302	0.187	51710	22.5328	0.00304147
family.Acidaminococcaceae.id.2166	bipolar disorder	6	rs6923842	T	C	-0.0796106	0.0169192	2.21e-06	11904	-0.013602	0.0177	0.4433	51710	22.1401	0.00185644
family.Acidaminococcaceae.id.2166	bipolar disorder	7	rs74540770	G	A	-0.108969	0.0243533	7.09e-06	10606	0.0045	0.0273	0.8695	51710	20.0213	0.00188418
family.Acidaminococcaceae.id.2166	bipolar disorder	8	rs78702810	T	C	-0.143755	0.0323244	9.16e-06	7992	0.004102	0.0333	0.9025	51710	19.7782	0.00246864
family.Actinomycetaceae.id.421	bipolar disorder	1	rs2889192	G	T	0.0887537	0.0195009	3.64e-06	7710	-0.012403	0.0166	0.4574	51710	20.7141	0.00267945
family.Actinomycetaceae.id.421	bipolar disorder	2	rs34583783	G	T	0.123756	0.026427	5.48e-06	7710	0.015896	0.0218	0.4662	51710	21.9299	0.00283627
family.Actinomycetaceae.id.421	bipolar disorder	3	rs35011108	A	G	0.241826	0.0503796	1.83e-06	3630	0.026603	0.0391	0.496	51710	23.0408	0.00630729
family.Actinomycetaceae.id.421	bipolar disorder	4	rs4073240	G	A	0.0747546	0.0164684	6.05e-06	7710	-0.006499	0.014	0.6423	51710	20.6051	0.0026654
family.Actinomycetaceae.id.421	bipolar disorder	5	rs58484246	T	C	0.0761407	0.0169007	6.12e-06	7710	-0.007599	0.0149	0.611	51710	20.2967	0.00262561
family.Alcaligenaceae.id.2875	bipolar disorder	1	rs112135816	T	G	-0.0775052	0.0171554	5.28e-06	15545	0.017103	0.0209	0.4135	51710	20.4109	0.0013113
family.Alcaligenaceae.id.2875	bipolar disorder	2	rs112159068	A	T	0.131484	0.0281089	3.56e-06	11656	0.019803	0.032	0.5369	51710	21.8806	0.00187368
family.Alcaligenaceae.id.2875	bipolar disorder	3	rs1153990	A	G	-0.058727	0.0128306	5.97e-06	16808	-0.015002	0.0157	0.3369	51710	20.95	0.00124488
family.Alcaligenaceae.id.2875	bipolar disorder	4	rs147968	C	T	0.0489475	0.0110321	9.13e-06	16810	-0.0003	0.0135	0.9823	51710	19.6855	0.00116969
family.Alcaligenaceae.id.2875	bipolar disorder	5	rs17000015	A	T	-0.0609257	0.0125363	1.13e-06	16377	-0.003105	0.0159	0.8447	51710	23.619	0.00144013
family.Alcaligenaceae.id.2875	bipolar disorder	6	rs2367850	G	C	0.0629104	0.0131712	1.85e-06	16377	-0.005395	0.0197	0.783401	51710	22.8136	0.00139109
family.Alcaligenaceae.id.2875	bipolar disorder	7	rs28480294	T	C	-0.0516967	0.0115503	6.61e-06	16377	0.024702	0.0151	0.1027	51710	20.0326	0.00122172
family.Alcaligenaceae.id.2875	bipolar disorder	8	rs4033856	C	T	0.081834	0.0168931	1.03e-06	15623	0.004098	0.0212	0.8485	51710	23.4665	0.0014998
family.Alcaligenaceae.id.2875	bipolar disorder	9	rs62191117	A	G	0.0684302	0.0133636	2.76e-07	16688	0.016198	0.0168	0.3355	51710	26.221	0.00156878
family.Alcaligenaceae.id.2875	bipolar disorder	10	rs62395635	T	C	0.110583	0.0238514	3.35e-06	14802	0.017496	0.0277	0.5273	51710	21.4955	0.00145009
family.Alcaligenaceae.id.2875	bipolar disorder	11	rs67737557	C	G	0.0738409	0.0151678	1.04e-06	15876	-0.001401	0.0179	0.9366	51710	23.7001	0.0014906
family.Alcaligenaceae.id.2875	bipolar disorder	12	rs6969323	A	C	-0.0593564	0.0129137	3.89e-06	16810	0.004798	0.0156	0.756599	51710	21.127	0.00125523
family.Alcaligenaceae.id.2875	bipolar disorder	13	rs7302582	G	C	-0.106817	0.023298	3.34e-06	15113	-0.017103	0.0284	0.5465	51710	21.0203	0.00138894
family.Alcaligenaceae.id.2875	bipolar disorder	14	rs74776516	T	G	-0.0944052	0.0213287	6.85e-06	14502	-0.026703	0.029	0.3562	51710	19.5914	0.00134912
family.Alcaligenaceae.id.2875	bipolar disorder	15	rs7638039	T	C	0.0603335	0.0127779	2.7e-06	16791	0.044199	0.016	0.00581701	51710	22.2946	0.00132601
family.Alcaligenaceae.id.2875	bipolar disorder	16	rs9537886	A	C	-0.0570888	0.0110683	2.35e-07	16807	-0.032596	0.0135	0.0160702	51710	26.6038	0.0015804
family.Alcaligenaceae.id.2875	bipolar disorder	17	rs9964679	A	G	0.0537051	0.0116008	4.47e-06	16810	0.009098	0.0146	0.5301	51710	21.4316	0.00127331
family.Bacteroidaceae.id.917	bipolar disorder	1	rs11585893	A	G	-0.0740746	0.0147633	1.8e-06	17821	0.011602	0.0203	0.5682	51710	25.175	0.00141067
family.Bacteroidaceae.id.917	bipolar disorder	2	rs13207588	A	G	-0.059205	0.0131195	7.49e-06	17707	0.023003	0.0184	0.2093	51710	20.365	0.00114879
family.Bacteroidaceae.id.917	bipolar disorder	3	rs1340391	T	C	-0.0592004	0.0132244	6.73e-06	18302	-0.027597	0.0169	0.1029	51710	20.0399	0.00109376
family.Bacteroidaceae.id.917	bipolar disorder	4	rs2023437	T	C	-0.0782324	0.0167634	5.02e-06	17484	0.023404	0.022	0.2874	51710	21.7796	0.00124414
family.Bacteroidaceae.id.917	bipolar disorder	5	rs2366421	T	A	-0.0528153	0.0117124	7.65e-06	18299	-0.027304	0.0152	0.0731695	51710	20.3341	0.00110998
family.Bacteroidaceae.id.917	bipolar disorder	6	rs28757219	T	A	0.0818398	0.0170319	1.29e-06	14833	-0.033396	0.0198	0.0911402	51710	23.089	0.00155418
family.Bacteroidaceae.id.917	bipolar disorder	7	rs495004	C	G	-0.0607475	0.0129865	3.42e-06	17707	-0.007196	0.0174	0.6817	51710	21.8811	0.00123421
family.Bacteroidaceae.id.917	bipolar disorder	8	rs66474973	G	T	0.0812515	0.0164479	6.81e-07	17405	0.057703	0.0208	0.00550706	51710	24.403	0.0014001
family.Bacteroidaceae.id.917	bipolar disorder	9	rs66710942	C	T	0.0488038	0.0107412	5.86e-06	17821	-0.008801	0.014	0.5305	51710	20.6443	0.00115709
family.Bacteroidaceae.id.917	bipolar disorder	10	rs6795673	C	T	0.0538565	0.0105251	3.38e-07	18301	0.012599	0.0135	0.3482	51710	26.1832	0.00142865
family.Bacteroidaceae.id.917	bipolar disorder	11	rs9507307	C	T	0.0604456	0.0129128	2.13e-06	18184	-0.028996	0.0178	0.1033	51710	21.9124	0.00120359
family.BacteroidalesS24.7group.id.11173	bipolar disorder	1	rs10872669	A	G	-0.123071	0.0275665	9.49e-06	7368	-0.020897	0.0236	0.3758	51710	19.9317	0.00269787
family.BacteroidalesS24.7group.id.11173	bipolar disorder	2	rs11135366	C	G	0.0842142	0.0183739	8.78e-06	7953	-0.011698	0.0149	0.4353	51710	21.0072	0.00263446
family.BacteroidalesS24.7group.id.11173	bipolar disorder	3	rs17043785	T	C	-0.176187	0.0347133	5.12e-07	5208	0.004002	0.0284	0.8887	51710	25.7606	0.004922
family.BacteroidalesS24.7group.id.11173	bipolar disorder	4	rs61508842	T	C	0.122574	0.0272389	7.83e-06	7576	-0.0077	0.0223	0.7291	51710	20.2498	0.00266577
family.BacteroidalesS24.7group.id.11173	bipolar disorder	5	rs6831034	T	A	-0.0956546	0.0205228	6.1e-06	7576	0.002403	0.017	0.89	51710	21.7239	0.00285927
family.BacteroidalesS24.7group.id.11173	bipolar disorder	6	rs689695	C	A	0.0814578	0.0167057	1.28e-06	7954	-0.018802	0.014	0.1799	51710	23.7759	0.00298027
family.BacteroidalesS24.7group.id.11173	bipolar disorder	7	rs738193	T	C	0.0847328	0.0165856	3.82e-07	7778	-0.0008	0.0149	0.9555	51710	26.1	0.0033444
family.BacteroidalesS24.7group.id.11173	bipolar disorder	8	rs78609301	A	G	-0.0867065	0.0195709	7.09e-06	7953	0.007105	0.0164	0.6663	51710	19.6283	0.00246197
family.BacteroidalesS24.7group.id.11173	bipolar disorder	9	rs941000	C	T	0.0850266	0.0163382	3.16e-07	7778	-0.007004	0.0137	0.61	51710	27.0831	0.00346994
family.Bifidobacteriaceae.id.433	bipolar disorder	1	rs10496759	G	C	0.0637133	0.0144305	8.8e-06	14914	-0.023697	0.0173	0.1697	51710	19.4938	0.00130537
family.Bifidobacteriaceae.id.433	bipolar disorder	2	rs10831953	G	A	0.0537537	0.0123746	9.95e-06	14915	0.013004	0.014	0.3542	51710	18.8693	0.00126352
family.Bifidobacteriaceae.id.433	bipolar disorder	3	rs10841473	G	C	-0.0613031	0.0128844	2.28e-06	14914	-0.024702	0.0154	0.1089	51710	22.6378	0.00151559
family.Bifidobacteriaceae.id.433	bipolar disorder	4	rs10857328	T	A	0.0562	0.0126395	7.24e-06	14915	0.008496	0.0146	0.559	51710	19.7703	0.00132377
family.Bifidobacteriaceae.id.433	bipolar disorder	5	rs12446429	T	C	0.0810099	0.019073	8.53e-06	14008	-0.005495	0.0259	0.8332	51710	18.04	0.00128618
family.Bifidobacteriaceae.id.433	bipolar disorder	6	rs13020688	G	A	0.0584045	0.0122081	1.57e-06	14795	0.007397	0.0141	0.6024	51710	22.8872	0.00154457
family.Bifidobacteriaceae.id.433	bipolar disorder	7	rs182549	C	T	0.11707	0.0126703	5.94e-20	14915	0.013399	0.0154	0.384	51710	85.3717	0.0056913
family.Bifidobacteriaceae.id.433	bipolar disorder	8	rs4567981	T	A	0.0577763	0.0117388	8.88e-07	14795	0.024703	0.0137	0.0704807	51710	24.2242	0.00163465
family.Bifidobacteriaceae.id.433	bipolar disorder	9	rs4957061	T	C	0.0569873	0.0116907	1.15e-06	14795	-0.001501	0.0152	0.9207	51710	23.7614	0.00160347
family.Bifidobacteriaceae.id.433	bipolar disorder	10	rs540489	T	G	-0.0632518	0.013817	5.37e-06	14688	-0.011901	0.0167	0.4756	51710	20.9567	0.00142475
family.Bifidobacteriaceae.id.433	bipolar disorder	11	rs55888705	A	G	0.053673	0.0120586	8.66e-06	14914	-0.006099	0.0142	0.666	51710	19.8114	0.00132662
family.Bifidobacteriaceae.id.433	bipolar disorder	12	rs677208	G	C	0.0728589	0.0164821	6e-06	14915	-0.006499	0.02	0.743201	51710	19.5408	0.00130843
family.Bifidobacteriaceae.id.433	bipolar disorder	13	rs6899771	A	G	-0.0914312	0.0202604	7.28e-06	14150	0.0252	0.0232	0.2778	51710	20.3655	0.00143719
family.Bifidobacteriaceae.id.433	bipolar disorder	14	rs7174549	C	T	0.0551726	0.0124655	6.87e-06	14915	0.005304	0.0142	0.7106	51710	19.5898	0.00131171
family.Bifidobacteriaceae.id.433	bipolar disorder	15	rs7322849	T	C	0.110676	0.0200996	1.74e-08	14915	-0.0002	0.0253	0.9932	51710	30.3202	0.00202874
family.Bifidobacteriaceae.id.433	bipolar disorder	16	rs73797465	T	G	-0.0942612	0.0208421	4.85e-06	14795	0.0184	0.0286	0.5208	51710	20.4542	0.0013806
family.Bifidobacteriaceae.id.433	bipolar disorder	17	rs76671854	C	G	-0.0892981	0.0183177	1.04e-06	13923	0.011998	0.0218	0.5805	51710	23.7653	0.001704
family.Bifidobacteriaceae.id.433	bipolar disorder	18	rs857444	C	T	0.0553965	0.0120669	3.82e-06	14914	-0.017899	0.0139	0.1999	51710	21.0752	0.00141112
family.Christensenellaceae.id.1866	bipolar disorder	1	rs117186816	G	A	-0.206476	0.0436362	6.52e-06	4310	0.037505	0.0348	0.2816	51710	22.3894	0.00516792
family.Christensenellaceae.id.1866	bipolar disorder	2	rs12380890	A	G	-0.0503972	0.0111047	5.78e-06	16846	0.011098	0.0135	0.4087	51710	20.5966	0.00122115
family.Christensenellaceae.id.1866	bipolar disorder	3	rs12657403	A	G	0.078108	0.0171887	5.59e-06	16245	-0.013197	0.0211	0.5321	51710	20.6493	0.00126951
family.Christensenellaceae.id.1866	bipolar disorder	4	rs4076564	G	A	-0.188623	0.039209	8.06e-06	3730	-0.001898	0.0367	0.9586	51710	23.1429	0.00616627
family.Christensenellaceae.id.1866	bipolar disorder	5	rs4805124	C	G	0.0486508	0.0109067	8.36e-06	16847	-0.011304	0.0134	0.3989	51710	19.8973	0.00117966
family.Christensenellaceae.id.1866	bipolar disorder	6	rs62573205	G	A	-0.0654804	0.0133503	1.49e-06	16838	-0.022397	0.0173	0.1969	51710	24.057	0.00142669
family.Christensenellaceae.id.1866	bipolar disorder	7	rs7211194	C	T	0.0492094	0.0110916	9.94e-06	16436	0.005002	0.0143	0.724299	51710	19.6836	0.00119616
family.Christensenellaceae.id.1866	bipolar disorder	8	rs72706624	G	T	0.0882626	0.0197575	6.38e-06	14869	-0.008295	0.0229	0.718199	51710	19.9568	0.00134037
family.Christensenellaceae.id.1866	bipolar disorder	9	rs77867022	G	T	-0.160443	0.0379589	8.82e-06	4033	0.019499	0.033	0.554	51710	17.8656	0.00441031
family.Christensenellaceae.id.1866	bipolar disorder	10	rs870002	C	T	0.0488951	0.0109817	6.54e-06	16847	0.020999	0.0135	0.1209	51710	19.8241	0.00117533
family.Christensenellaceae.id.1866	bipolar disorder	11	rs892686	A	G	0.0506107	0.0109651	4.12e-06	16847	-0.011799	0.0134	0.3819	51710	21.3041	0.00126296
family.Christensenellaceae.id.1866	bipolar disorder	12	rs9608766	T	C	-0.0682134	0.01496	3.33e-06	16185	0.026496	0.0176	0.1314	51710	20.7911	0.00128295
family.Clostridiaceae1.id.1869	bipolar disorder	1	rs10875374	C	T	-0.0536759	0.0119436	8.1e-06	14253	-0.015499	0.0135	0.2506	51710	20.1971	0.00141504
family.Clostridiaceae1.id.1869	bipolar disorder	2	rs12186080	G	A	0.0748236	0.016246	5.34e-06	14244	0.0009	0.0183	0.9595	51710	21.2122	0.00148699
family.Clostridiaceae1.id.1869	bipolar disorder	3	rs12341505	G	A	0.0814503	0.0179338	4.54e-06	14250	0.030799	0.0198	0.1191	51710	20.6272	0.00144543
family.Clostridiaceae1.id.1869	bipolar disorder	4	rs12490337	C	G	-0.0616944	0.013693	6.91e-06	14253	0.026603	0.0157	0.0902693	51710	20.2999	0.00142223
family.Clostridiaceae1.id.1869	bipolar disorder	5	rs2795528	G	A	-0.180969	0.0390911	3.81e-06	6411	0.004601	0.0335	0.8914	51710	21.4315	0.00333179
family.Clostridiaceae1.id.1869	bipolar disorder	6	rs2817172	C	T	0.0563367	0.012392	5.27e-06	13789	-0.0007	0.0141	0.9624	51710	20.668	0.00149663
family.Clostridiaceae1.id.1869	bipolar disorder	7	rs4723021	T	C	-0.106376	0.0241944	7.42e-06	13682	-0.015804	0.0286	0.579599	51710	19.3313	0.0014109
family.Clostridiaceae1.id.1869	bipolar disorder	8	rs550843	T	C	-0.0734787	0.0168383	7.09e-06	14234	-0.002704	0.0199	0.8923	51710	19.0425	0.00133603
family.Clostridiaceae1.id.1869	bipolar disorder	9	rs56188186	A	G	0.0967774	0.0217471	8.24e-06	13218	0.038499	0.0247	0.1182	51710	19.8036	0.00149598
family.Clostridiaceae1.id.1869	bipolar disorder	10	rs62397761	A	G	0.0615805	0.0136198	9.08e-06	14248	0.002098	0.0151	0.8916	51710	20.443	0.00143274
family.Clostridiaceae1.id.1869	bipolar disorder	11	rs881532	A	G	-0.0533035	0.0119011	7.9e-06	14250	-0.039895	0.0135	0.00325597	51710	20.0604	0.00140577
family.ClostridialesvadinBB60group.id.11286	bipolar disorder	1	rs10517600	T	G	0.0626993	0.0139364	6.83e-06	10512	-0.025205	0.0134	0.0601298	51710	20.2406	0.00192177
family.ClostridialesvadinBB60group.id.11286	bipolar disorder	2	rs10904722	C	T	-0.0672314	0.0147123	5.05e-06	10512	-0.027304	0.0143	0.05615	51710	20.8825	0.0019826
family.ClostridialesvadinBB60group.id.11286	bipolar disorder	3	rs118104867	C	T	0.214464	0.0455098	3.44e-06	4095	0.032503	0.0313	0.2993	51710	22.2075	0.00539382
family.ClostridialesvadinBB60group.id.11286	bipolar disorder	4	rs13409132	A	G	-0.165419	0.0352154	4.37e-06	5913	0.037903	0.0303	0.2113	51710	22.0649	0.00371773
family.ClostridialesvadinBB60group.id.11286	bipolar disorder	5	rs17121075	G	A	0.0769254	0.0172234	7.91e-06	10512	-0.005196	0.0171	0.762	51710	19.9482	0.00189407
family.ClostridialesvadinBB60group.id.11286	bipolar disorder	6	rs2191834	G	T	0.0746375	0.0159136	2.5e-06	10511	-0.0044	0.0153	0.7751	51710	21.9977	0.00208845
family.ClostridialesvadinBB60group.id.11286	bipolar disorder	7	rs28691777	C	T	0.137134	0.0266996	6.96e-07	10199	-0.047999	0.027	0.0755997	51710	26.3802	0.00257988
family.ClostridialesvadinBB60group.id.11286	bipolar disorder	8	rs34088226	A	G	-0.117807	0.026924	7.66e-06	9716	0.016896	0.0264	0.521601	51710	19.1454	0.00196662
family.ClostridialesvadinBB60group.id.11286	bipolar disorder	9	rs55682560	C	T	-0.131519	0.0261319	4.97e-07	9183	-0.001998	0.0247	0.9364	51710	25.3302	0.00275079
family.ClostridialesvadinBB60group.id.11286	bipolar disorder	10	rs6588624	G	A	-0.0662317	0.0138147	1.79e-06	10512	0.003195	0.0135	0.8119	51710	22.9853	0.00218181
family.ClostridialesvadinBB60group.id.11286	bipolar disorder	11	rs66714985	A	C	0.116908	0.0252447	4.85e-06	10512	-0.016902	0.0254	0.5057	51710	21.446	0.00203599
family.ClostridialesvadinBB60group.id.11286	bipolar disorder	12	rs6755871	C	G	-0.0613825	0.0138976	9.33e-06	10500	-0.007004	0.0137	0.611299	51710	19.5079	0.00185445
family.ClostridialesvadinBB60group.id.11286	bipolar disorder	13	rs7226487	A	G	-0.0643682	0.0138701	3.58e-06	10505	-0.012103	0.0135	0.3672	51710	21.5368	0.00204595
family.ClostridialesvadinBB60group.id.11286	bipolar disorder	14	rs7538034	T	G	-0.078598	0.0165982	2.37e-06	10420	0.012798	0.0169	0.4493	51710	22.4233	0.00214733
family.ClostridialesvadinBB60group.id.11286	bipolar disorder	15	rs7725895	A	G	-0.116224	0.0240367	3.94e-06	10512	0.025902	0.0258	0.314	51710	23.3797	0.00221916
family.ClostridialesvadinBB60group.id.11286	bipolar disorder	16	rs989682	A	G	0.070194	0.0155364	6.85e-06	10129	0.005803	0.0148	0.692201	51710	20.4126	0.00201121
family.Coriobacteriaceae.id.811	bipolar disorder	1	rs11073596	T	G	0.0510212	0.0114339	8.14e-06	17527	-0.034198	0.0154	0.0260399	51710	19.9118	0.00113478
family.Coriobacteriaceae.id.811	bipolar disorder	2	rs11250875	T	C	0.06075	0.0130939	4.83e-06	17690	0.004997	0.0166	0.7627	51710	21.5256	0.00121534
family.Coriobacteriaceae.id.811	bipolar disorder	3	rs11656361	A	C	0.0773006	0.017553	8.02e-06	16665	-0.006702	0.0267	0.8026	51710	19.3939	0.0011624
family.Coriobacteriaceae.id.811	bipolar disorder	4	rs12974142	G	A	0.0789796	0.0177205	8.51e-06	17413	0.025102	0.0234	0.2843	51710	19.8646	0.00113949
family.Coriobacteriaceae.id.811	bipolar disorder	5	rs13307134	C	T	0.0565686	0.0126265	7.8e-06	17527	-0.0078	0.0163	0.6339	51710	20.0718	0.00114388
family.Coriobacteriaceae.id.811	bipolar disorder	6	rs1397793	G	A	-0.0498855	0.0112446	9.77e-06	17527	0.003195	0.0146	0.8271	51710	19.6815	0.00112166
family.Coriobacteriaceae.id.811	bipolar disorder	7	rs1816223	A	G	-0.0586265	0.0129006	4.84e-06	17688	-0.022	0.0166	0.1854	51710	20.6523	0.00116623
family.Coriobacteriaceae.id.811	bipolar disorder	8	rs2442778	G	A	-0.116408	0.0258545	9.03e-06	13472	-0.022798	0.0304	0.4543	51710	20.2719	0.00150249
family.Coriobacteriaceae.id.811	bipolar disorder	9	rs3025411	A	G	0.0926543	0.0209468	8.27e-06	15671	0.004599	0.0316	0.8849	51710	19.5657	0.00124698
family.Coriobacteriaceae.id.811	bipolar disorder	10	rs34739816	G	T	0.0965017	0.0207666	3.88e-06	16593	0.042605	0.0261	0.1021	51710	21.5943	0.00129972
family.Coriobacteriaceae.id.811	bipolar disorder	11	rs62448869	T	A	-0.0486059	0.0108982	7.87e-06	17527	-0.016296	0.0138	0.2387	51710	19.8914	0.00113362
family.Coriobacteriaceae.id.811	bipolar disorder	12	rs67561917	A	G	-0.0714367	0.0154113	5.39e-06	17333	0.009396	0.0216	0.6643	51710	21.4863	0.00123808
family.Coriobacteriaceae.id.811	bipolar disorder	13	rs719099	A	G	0.0778402	0.0155815	5.43e-07	17687	0.0077	0.0206	0.7076	51710	24.9568	0.00140904
family.Coriobacteriaceae.id.811	bipolar disorder	14	rs76779974	C	G	0.0774888	0.0171877	5.63e-06	16419	0.0377	0.0207	0.0683896	51710	20.3256	0.0012364
family.Coriobacteriaceae.id.811	bipolar disorder	15	rs80046645	C	G	0.25584	0.0561995	4.66e-06	3204	0.037604	0.032	0.2403	51710	20.7239	0.00642656
family.Coriobacteriaceae.id.811	bipolar disorder	16	rs8010111	G	A	-0.103377	0.0229286	6.9e-06	15996	0.034302	0.0275	0.2122	51710	20.3278	0.00126919
family.Defluviitaleaceae.id.1924	bipolar disorder	1	rs112893842	T	C	0.110761	0.0232545	2.75e-06	8203	0.035502	0.0204	0.0822906	51710	22.6862	0.00275798
family.Defluviitaleaceae.id.1924	bipolar disorder	2	rs17051335	C	T	-0.134314	0.0292201	4.58e-06	8031	-0.007601	0.026	0.7712	51710	21.1288	0.002624
family.Defluviitaleaceae.id.1924	bipolar disorder	3	rs1908593	T	C	0.070223	0.0156601	7.86e-06	8203	-0.006199	0.0139	0.6556	51710	20.1081	0.00244532
family.Defluviitaleaceae.id.1924	bipolar disorder	4	rs4344384	G	T	0.0708803	0.0156121	5.86e-06	8200	-0.006698	0.0137	0.6229	51710	20.6124	0.00250741
family.Defluviitaleaceae.id.1924	bipolar disorder	5	rs4677103	A	G	0.0977203	0.0197033	9.42e-07	8002	0.023804	0.0196	0.2247	51710	24.5976	0.00306452
family.Defluviitaleaceae.id.1924	bipolar disorder	6	rs540220	T	C	-0.123954	0.0289814	9.48e-06	7887	0.0353	0.0262	0.1788	51710	18.2928	0.00231399
family.Defluviitaleaceae.id.1924	bipolar disorder	7	rs55658617	T	C	0.177314	0.0361844	1.41e-06	6676	0.032603	0.0329	0.3218	51710	24.0128	0.003584
family.Defluviitaleaceae.id.1924	bipolar disorder	8	rs72731813	C	T	-0.149751	0.0293415	2.76e-07	7786	0.073001	0.0262	0.00530396	51710	26.0481	0.00333434
family.Defluviitaleaceae.id.1924	bipolar disorder	9	rs9608282	T	G	0.139014	0.0299429	4.61e-06	7736	-0.025502	0.0284	0.3682	51710	21.554	0.00277846
family.Defluviitaleaceae.id.1924	bipolar disorder	10	rs9725395	A	G	-0.138357	0.0295185	3.41e-06	8031	-0.016699	0.0253	0.5095	51710	21.9691	0.00272807
family.Desulfovibrionaceae.id.3169	bipolar disorder	1	rs112381107	C	T	0.211435	0.0456962	2.82e-06	4455	0.031604	0.0309	0.307	51710	21.409	0.00478262
family.Desulfovibrionaceae.id.3169	bipolar disorder	2	rs11599763	T	C	-0.0555931	0.0117493	2.5e-06	15142	-0.006702	0.0139	0.6273	51710	22.3879	0.00147635
family.Desulfovibrionaceae.id.3169	bipolar disorder	3	rs16851319	G	C	-0.0732697	0.0150964	2.4e-06	15128	-0.025999	0.0188	0.1673	51710	23.5561	0.0015547
family.Desulfovibrionaceae.id.3169	bipolar disorder	4	rs17791387	A	G	-0.0729251	0.0154381	2.1e-06	15045	-0.010303	0.0179	0.5646	51710	22.3135	0.00148092
family.Desulfovibrionaceae.id.3169	bipolar disorder	5	rs2692012	A	G	0.114231	0.0253568	1.56e-06	13080	0.007403	0.0291	0.7997	51710	20.2944	0.00154915
family.Desulfovibrionaceae.id.3169	bipolar disorder	6	rs2838334	G	A	0.0571419	0.012423	3.82e-06	15142	-0.0008	0.0146	0.9555	51710	21.1572	0.0013953
family.Desulfovibrionaceae.id.3169	bipolar disorder	7	rs3935584	C	T	-0.0525838	0.0115757	6.78e-06	15140	-0.040604	0.0134	0.00244399	51710	20.6351	0.0013611
family.Desulfovibrionaceae.id.3169	bipolar disorder	8	rs4506934	C	T	-0.0943381	0.020138	3.16e-06	15035	-0.010396	0.024	0.6643	51710	21.9453	0.00145749
family.Desulfovibrionaceae.id.3169	bipolar disorder	9	rs6058181	C	T	0.0834742	0.0166111	2.7e-07	15074	0.001601	0.02	0.936	51710	25.2528	0.00167245
family.Desulfovibrionaceae.id.3169	bipolar disorder	10	rs7164160	A	T	-0.0574455	0.0129468	7.34e-06	15142	0.0063	0.015	0.6761	51710	19.6872	0.00129848
family.Desulfovibrionaceae.id.3169	bipolar disorder	11	rs72647048	T	C	-0.0770089	0.017089	9.61e-06	15142	-0.027803	0.0206	0.1761	51710	20.307	0.00133931
family.Desulfovibrionaceae.id.3169	bipolar disorder	12	rs9928243	C	A	-0.0541732	0.0117819	4.48e-06	15141	0.021295	0.0136	0.1178	51710	21.1417	0.00139437
family.Enterobacteriaceae.id.3469	bipolar disorder	1	rs11026530	T	C	0.0822408	0.0186379	9.43e-06	13485	0.017103	0.0207	0.4096	51710	19.4706	0.00144179
family.Enterobacteriaceae.id.3469	bipolar disorder	2	rs111229068	A	T	0.110561	0.0241719	3.65e-06	12350	0.002896	0.0276	0.917	51710	20.921	0.00169114
family.Enterobacteriaceae.id.3469	bipolar disorder	3	rs2374342	C	A	0.0582927	0.0126195	4.52e-06	13577	-0.020097	0.0139	0.1486	51710	21.3376	0.00156913
family.Enterobacteriaceae.id.3469	bipolar disorder	4	rs35673018	G	A	0.0899642	0.0202934	7.63e-06	13326	-0.001199	0.0247	0.9608	51710	19.653	0.00147261
family.Enterobacteriaceae.id.3469	bipolar disorder	5	rs4792380	A	T	0.115598	0.0257683	9.49e-06	12763	-0.004902	0.03	0.871	51710	20.1246	0.00157431
family.Enterobacteriaceae.id.3469	bipolar disorder	6	rs504442	T	G	0.084159	0.0189479	5.17e-06	13578	0.006499	0.0206	0.751201	51710	19.7278	0.00145082
family.Enterobacteriaceae.id.3469	bipolar disorder	7	rs61973590	C	G	-0.0605392	0.0133696	8.54e-06	13570	0.029801	0.0155	0.0537205	51710	20.5039	0.00150869
family.Enterobacteriaceae.id.3469	bipolar disorder	8	rs62210023	A	G	0.0606754	0.0130125	3.13e-06	13515	-0.033195	0.0144	0.0211398	51710	21.7422	0.00160616
family.Enterobacteriaceae.id.3469	bipolar disorder	9	rs79757635	C	A	0.0758597	0.0171286	9.32e-06	13419	0	0.0199	0.9993	51710	19.6146	0.00145957
family.Enterobacteriaceae.id.3469	bipolar disorder	10	rs80319214	C	G	0.0990404	0.0215877	6.95e-06	12641	-0.020203	0.0275	0.4632	51710	21.048	0.00166229
family.Erysipelotrichaceae.id.2149	bipolar disorder	1	rs1074800	A	G	0.0492438	0.010887	6.15e-06	17789	0.005903	0.0142	0.675499	51710	20.459	0.00114877
family.Erysipelotrichaceae.id.2149	bipolar disorder	2	rs10781552	C	T	-0.0552212	0.0116074	2.33e-06	17789	0.0277	0.015	0.0640796	51710	22.6329	0.00127068
family.Erysipelotrichaceae.id.2149	bipolar disorder	3	rs17530232	A	G	0.10305	0.0224648	2.79e-06	16622	-0.048298	0.0328	0.1405	51710	21.0423	0.00126433
family.Erysipelotrichaceae.id.2149	bipolar disorder	4	rs1884466	C	T	-0.0475363	0.0106939	9.53e-06	18205	0.009596	0.0138	0.4845	51710	19.7598	0.00108423
family.Erysipelotrichaceae.id.2149	bipolar disorder	5	rs2300774	G	A	0.0524152	0.0106784	8.95e-07	18216	-0.012097	0.014	0.3866	51710	24.0937	0.00132092
family.Erysipelotrichaceae.id.2149	bipolar disorder	6	rs290833	T	G	-0.0497374	0.0111376	8.03e-06	17789	-0.015601	0.0146	0.2843	51710	19.9425	0.0011198
family.Erysipelotrichaceae.id.2149	bipolar disorder	7	rs35161940	T	C	-0.0806041	0.0167641	1.85e-06	18213	0.003305	0.0221	0.8825	51710	23.1182	0.00126771
family.Erysipelotrichaceae.id.2149	bipolar disorder	8	rs4078432	C	T	-0.0608929	0.0133764	4.23e-06	17789	-0.022505	0.0181	0.2144	51710	20.7232	0.00116359
family.Erysipelotrichaceae.id.2149	bipolar disorder	9	rs56970041	T	G	0.0724144	0.0164471	5.4e-06	18217	0.026097	0.0217	0.2285	51710	19.3854	0.001063
family.Erysipelotrichaceae.id.2149	bipolar disorder	10	rs62504403	C	T	0.0681159	0.0127883	1.12e-07	16981	0.025502	0.0171	0.1353	51710	28.3706	0.00166794
family.Erysipelotrichaceae.id.2149	bipolar disorder	11	rs7234058	T	C	-0.0945759	0.0194091	9.12e-07	16874	-0.013399	0.0243	0.5814	51710	23.7438	0.00140515
family.Erysipelotrichaceae.id.2149	bipolar disorder	12	rs7826267	T	G	-0.0839071	0.0199131	9.28e-06	17586	0.009297	0.0292	0.750601	51710	17.755	0.00100859
family.Erysipelotrichaceae.id.2149	bipolar disorder	13	rs8003149	C	T	0.0538798	0.0116888	4.08e-06	18213	-0.0002	0.0148	0.9885	51710	21.2477	0.00116526
family.FamilyXI.id.1936	bipolar disorder	1	rs10759623	C	T	-0.162115	0.032151	5.78e-07	3156	-0.015804	0.0176	0.3697	51710	25.4247	0.00799161
family.FamilyXI.id.1936	bipolar disorder	2	rs11547158	A	G	-0.177599	0.0372795	2.7e-06	3133	-0.0077	0.02	0.6988	51710	22.6957	0.00719197
family.FamilyXI.id.1936	bipolar disorder	3	rs17379710	T	C	-0.116383	0.0252125	3.97e-06	3156	0.0009	0.0135	0.9472	51710	21.3084	0.00670644
family.FamilyXI.id.1936	bipolar disorder	4	rs2155352	A	G	-0.150538	0.0302319	6.63e-07	3150	0.007899	0.0164	0.6311	51710	24.7947	0.00780986
family.FamilyXI.id.1936	bipolar disorder	5	rs2156611	T	C	-0.112486	0.0251099	9.43e-06	3155	-0.005002	0.0134	0.7083	51710	20.0683	0.00632058
family.FamilyXI.id.1936	bipolar disorder	6	rs3733511	A	G	0.128253	0.0274718	3.39e-06	3156	0.0278	0.0145	0.0560803	51710	21.7954	0.00685865
family.FamilyXI.id.1936	bipolar disorder	7	rs488164	T	G	0.117998	0.025516	4.8e-06	3149	0.002497	0.0137	0.8551	51710	21.3856	0.00674544
family.FamilyXI.id.1936	bipolar disorder	8	rs6025153	G	C	0.118619	0.0261969	7.07e-06	3130	-0.029297	0.0142	0.03925	51710	20.5024	0.00650767
family.FamilyXI.id.1936	bipolar disorder	9	rs697771	A	G	-0.117677	0.0251491	3.19e-06	3152	0.010198	0.0135	0.4528	51710	21.8947	0.00689836
family.FamilyXI.id.1936	bipolar disorder	10	rs78222136	G	C	0.224835	0.0511672	8.41e-06	3136	0.044997	0.0254	0.0764205	51710	19.3083	0.00611929
family.FamilyXIII.id.1957	bipolar disorder	1	rs10404377	C	A	-0.0503183	0.011165	6.99e-06	16269	0.001001	0.0153	0.9455	51710	20.3111	0.0012469
family.FamilyXIII.id.1957	bipolar disorder	2	rs118170811	A	G	0.151619	0.0317112	1.8e-06	9645	0.015598	0.0363	0.668299	51710	22.8603	0.00236457
family.FamilyXIII.id.1957	bipolar disorder	3	rs12643275	A	T	-0.0550907	0.0116474	2.42e-06	16269	0.019096	0.0154	0.214	51710	22.3717	0.00137322
family.FamilyXIII.id.1957	bipolar disorder	4	rs12904405	A	G	-0.0851896	0.0192688	7.67e-06	16643	0.001998	0.0238	0.9344	51710	19.5462	0.00117306
family.FamilyXIII.id.1957	bipolar disorder	5	rs1887048	G	A	0.0579979	0.0129602	9.65e-06	16717	0.017095	0.0166	0.3038	51710	20.0263	0.00119652
family.FamilyXIII.id.1957	bipolar disorder	6	rs1999289	A	T	-0.0637366	0.013927	2.54e-06	16269	0.0089	0.0185	0.6293	51710	20.9442	0.00128572
family.FamilyXIII.id.1957	bipolar disorder	7	rs3098182	G	T	0.0508511	0.011014	4.04e-06	16731	0.0008	0.0135	0.9513	51710	21.3161	0.00127243
family.FamilyXIII.id.1957	bipolar disorder	8	rs482905	G	T	0.0596528	0.012717	3.72e-06	16737	-0.006201	0.0155	0.6872	51710	22.0035	0.00131293
family.FamilyXIII.id.1957	bipolar disorder	9	rs6501525	A	G	0.0561559	0.0115587	1.24e-06	16269	0.003095	0.0149	0.8332	51710	23.6032	0.00144871
family.FamilyXIII.id.1957	bipolar disorder	10	rs66753613	G	A	0.0651136	0.0144251	8.08e-06	16269	0.014505	0.0178	0.4166	51710	20.3753	0.00125083
family.FamilyXIII.id.1957	bipolar disorder	11	rs6797051	C	T	-0.0805984	0.0171364	4.89e-06	16737	-0.007998	0.0207	0.6978	51710	22.1214	0.00131996
family.FamilyXIII.id.1957	bipolar disorder	12	rs7076829	T	A	-0.0516394	0.0112313	4.76e-06	16269	0.022297	0.0144	0.1194	51710	21.1399	0.00129771
family.FamilyXIII.id.1957	bipolar disorder	13	rs7514702	T	C	-0.0663236	0.0141626	3.92e-06	16737	0.038596	0.0175	0.0272898	51710	21.9307	0.0013086
family.Lachnospiraceae.id.1987	bipolar disorder	1	rs10402491	C	T	0.0661701	0.014851	7.58e-06	18334	-0.007303	0.0208	0.726099	51710	19.8525	0.00108165
family.Lachnospiraceae.id.1987	bipolar disorder	2	rs11139361	T	C	0.0494463	0.0110503	4.26e-06	18333	-0.022205	0.014	0.1132	51710	20.0224	0.00109096
family.Lachnospiraceae.id.1987	bipolar disorder	3	rs112040820	A	G	0.0549584	0.0117086	2.42e-06	17512	-0.009101	0.0152	0.5489	51710	22.0323	0.00125655
family.Lachnospiraceae.id.1987	bipolar disorder	4	rs11841382	G	T	-0.0718128	0.017462	9.58e-06	18340	0.048203	0.0245	0.0493696	51710	16.9129	0.000921335
family.Lachnospiraceae.id.1987	bipolar disorder	5	rs11979110	T	C	-0.0500924	0.0105069	1.82e-06	18339	0.0078	0.0133	0.559399	51710	22.7299	0.00123789
family.Lachnospiraceae.id.1987	bipolar disorder	6	rs1205443	A	G	0.0501415	0.0112157	7.29e-06	17779	-0.018296	0.0145	0.2086	51710	19.9867	0.00112291
family.Lachnospiraceae.id.1987	bipolar disorder	7	rs12760724	A	C	-0.0484566	0.0107934	7.27e-06	18340	0.007601	0.014	0.587801	51710	20.1553	0.00109777
family.Lachnospiraceae.id.1987	bipolar disorder	8	rs13005175	A	G	0.0993483	0.0218395	8.37e-06	16893	-0.020101	0.0278	0.4702	51710	20.6936	0.00122348
family.Lachnospiraceae.id.1987	bipolar disorder	9	rs146660815	T	C	-0.215114	0.0476778	6.53e-06	4112	-0.0494	0.0346	0.1537	51710	20.3566	0.00492614
family.Lachnospiraceae.id.1987	bipolar disorder	10	rs2159863	A	G	-0.0585831	0.0128742	3.7e-06	18340	-0.011799	0.0164	0.4716	51710	20.7063	0.00112775
family.Lachnospiraceae.id.1987	bipolar disorder	11	rs2910921	T	C	0.160302	0.035832	8.42e-06	6549	-0.049201	0.032	0.1243	51710	20.0141	0.00304674
family.Lachnospiraceae.id.1987	bipolar disorder	12	rs3127230	C	T	-0.0503537	0.0112201	6.2e-06	18340	0.007397	0.0146	0.6134	51710	20.1406	0.00109697
family.Lachnospiraceae.id.1987	bipolar disorder	13	rs35524804	T	C	-0.0607481	0.0125216	2.45e-06	17859	-0.004098	0.0166	0.8034	51710	23.5368	0.00131619
family.Lachnospiraceae.id.1987	bipolar disorder	14	rs7359994	T	C	-0.0503142	0.0112482	5.36e-06	18340	-0.014596	0.014	0.2966	51710	20.0086	0.0010898
family.Lachnospiraceae.id.1987	bipolar disorder	15	rs79086868	T	C	0.0776723	0.0164472	3.01e-06	17522	0.010505	0.021	0.616401	51710	22.3022	0.00127119
family.Lachnospiraceae.id.1987	bipolar disorder	16	rs959845	C	T	-0.0493666	0.0107801	5.17e-06	17859	-0.006797	0.0158	0.6664	51710	20.971	0.00117287
family.Lachnospiraceae.id.1987	bipolar disorder	17	rs9929145	G	A	-0.125721	0.0245233	2.84e-07	15866	-0.001099	0.0318	0.9722	51710	26.282	0.00165376
family.Lactobacillaceae.id.1836	bipolar disorder	1	rs11674854	C	T	-0.0830224	0.0175267	2.6e-06	6750	0.007196	0.0145	0.6194	51710	22.4382	0.00331316
family.Lactobacillaceae.id.1836	bipolar disorder	2	rs1530559	G	A	0.0772453	0.0176921	9.65e-06	6750	0.028801	0.0153	0.0607799	51710	19.0627	0.00281615
family.Lactobacillaceae.id.1836	bipolar disorder	3	rs1590596	C	G	-0.10381	0.0220135	3.9e-06	6750	0.008405	0.0177	0.6372	51710	22.2383	0.00328374
family.Lactobacillaceae.id.1836	bipolar disorder	4	rs16861661	G	A	-0.193287	0.0379293	2.7e-07	5385	0.043597	0.0266	0.1013	51710	25.9691	0.00479934
family.Lactobacillaceae.id.1836	bipolar disorder	5	rs328312	T	A	0.082529	0.0168225	8.69e-07	7051	0.024098	0.0134	0.0728702	51710	24.0676	0.00340175
family.Lactobacillaceae.id.1836	bipolar disorder	6	rs6092149	A	T	-0.0825646	0.0170282	1.38e-06	7006	0.014603	0.0137	0.2836	51710	23.5098	0.00334444
family.Lactobacillaceae.id.1836	bipolar disorder	7	rs62314653	C	A	0.177082	0.0392269	6.59e-06	6016	0.032895	0.0304	0.28	51710	20.3789	0.00337601
family.Lactobacillaceae.id.1836	bipolar disorder	8	rs74599091	A	G	0.191613	0.0425039	7.7e-06	4951	-0.016404	0.0334	0.6231	51710	20.3232	0.00408808
family.Lactobacillaceae.id.1836	bipolar disorder	9	rs768253	T	G	-0.0792344	0.0170604	3.61e-06	7059	-0.049201	0.0136	0.000308503	51710	21.5699	0.00304635
family.Lactobacillaceae.id.1836	bipolar disorder	10	rs77478751	A	G	-0.219178	0.0473566	5.96e-06	3704	-0.012002	0.0369	0.745799	51710	21.4206	0.00574984
family.Lactobacillaceae.id.1836	bipolar disorder	11	rs921925	A	C	0.0999419	0.0201687	5.77e-07	7053	-0.011304	0.0168	0.5018	51710	24.5549	0.00346941
family.Lactobacillaceae.id.1836	bipolar disorder	12	rs9345899	A	G	-0.124042	0.0278946	9.45e-06	6602	0.017005	0.022	0.439	51710	19.774	0.00298621
family.Methanobacteriaceae.id.121	bipolar disorder	1	rs10202904	T	G	-0.121754	0.0235357	3.01e-07	3695	-0.004199	0.0136	0.7573	51710	26.7615	0.00719054
family.Methanobacteriaceae.id.121	bipolar disorder	2	rs10424197	G	A	-0.111274	0.0247517	9.28e-06	3698	-0.016798	0.015	0.2626	51710	20.2106	0.00543557
family.Methanobacteriaceae.id.121	bipolar disorder	3	rs11018665	A	T	0.111465	0.0250516	6.52e-06	3698	-0.021101	0.0143	0.1408	51710	19.7975	0.00532506
family.Methanobacteriaceae.id.121	bipolar disorder	4	rs12825290	C	G	-0.216781	0.0493496	6.08e-06	3144	-0.043398	0.0285	0.1275	51710	19.2963	0.00610007
family.Methanobacteriaceae.id.121	bipolar disorder	5	rs4257531	G	A	0.164498	0.0364959	7.44e-06	3162	-0.015903	0.0216	0.4605	51710	20.3158	0.00638397
family.Methanobacteriaceae.id.121	bipolar disorder	6	rs56131665	G	A	0.178661	0.039298	6.18e-06	3572	0.018103	0.0229	0.431	51710	20.669	0.00575311
family.Methanobacteriaceae.id.121	bipolar disorder	7	rs62241835	G	T	-0.203385	0.0417931	1.63e-06	3383	-0.007502	0.0235	0.7514	51710	23.6827	0.00695183
family.Methanobacteriaceae.id.121	bipolar disorder	8	rs6508769	T	C	0.153519	0.0344519	8.23e-06	3319	-0.039198	0.0199	0.0483504	51710	19.8564	0.00594705
family.Methanobacteriaceae.id.121	bipolar disorder	9	rs73068003	G	T	-0.15814	0.0351803	8.45e-06	3692	0.007599	0.0204	0.7103	51710	20.2063	0.0054432
family.Methanobacteriaceae.id.121	bipolar disorder	10	rs73457410	A	G	0.21534	0.0436695	1.41e-06	3498	-0.023105	0.0261	0.3761	51710	24.316	0.0069034
family.Methanobacteriaceae.id.121	bipolar disorder	11	rs75208022	C	T	-0.227245	0.048763	5.92e-06	3203	0.031501	0.0259	0.2231	51710	21.7173	0.00673465
family.Methanobacteriaceae.id.121	bipolar disorder	12	rs894996	C	A	0.216999	0.0449076	1.88e-06	3582	-0.001499	0.0254	0.9542	51710	23.3495	0.00647634
family.Oxalobacteraceae.id.2966	bipolar disorder	1	rs111966731	T	C	0.204031	0.0445746	4.56e-06	4387	-0.028698	0.0293	0.326	51710	20.9516	0.00475314
family.Oxalobacteraceae.id.2966	bipolar disorder	2	rs11246212	T	C	0.13607	0.0291797	4.51e-06	5130	0.015903	0.0202	0.4309	51710	21.7454	0.00422097
family.Oxalobacteraceae.id.2966	bipolar disorder	3	rs12002250	A	C	0.196145	0.044523	5.53e-06	4726	0.028403	0.0294	0.3333	51710	19.4083	0.0040899
family.Oxalobacteraceae.id.2966	bipolar disorder	4	rs12509763	C	G	-0.16332	0.0360823	8.05e-06	5129	-0.042	0.0267	0.1153	51710	20.4875	0.00397855
family.Oxalobacteraceae.id.2966	bipolar disorder	5	rs1569853	T	C	-0.140043	0.0281704	7.45e-07	4997	0.054204	0.0188	0.00403896	51710	24.7136	0.00492134
family.Oxalobacteraceae.id.2966	bipolar disorder	6	rs17138946	G	T	-0.189444	0.0430248	8.09e-06	4776	0.043095	0.0291	0.1387	51710	19.3876	0.00404296
family.Oxalobacteraceae.id.2966	bipolar disorder	7	rs36057338	G	T	0.181604	0.0398742	6.26e-06	4738	-0.070496	0.0278	0.0110601	51710	20.7427	0.00435887
family.Oxalobacteraceae.id.2966	bipolar disorder	8	rs4428215	G	A	0.12561	0.0230053	4.88e-08	5167	0.029295	0.0158	0.0626297	51710	29.8121	0.0057366
family.Oxalobacteraceae.id.2966	bipolar disorder	9	rs561239	A	G	0.105525	0.0236769	7.19e-06	4989	-0.017095	0.0162	0.2916	51710	19.8638	0.00396573
family.Oxalobacteraceae.id.2966	bipolar disorder	10	rs6000536	C	T	-0.118383	0.0241355	7.39e-07	5166	-0.001499	0.017	0.9277	51710	24.0583	0.00463546
family.Oxalobacteraceae.id.2966	bipolar disorder	11	rs62435498	C	A	0.181521	0.0400608	7.46e-06	4780	0.034995	0.0309	0.2571	51710	20.5312	0.00427687
family.Oxalobacteraceae.id.2966	bipolar disorder	12	rs736744	C	T	0.105642	0.0200648	1.49e-07	5167	-0.0004	0.0137	0.9775	51710	27.7207	0.00533632
family.Oxalobacteraceae.id.2966	bipolar disorder	13	rs7993559	C	A	0.0921059	0.0201114	5.04e-06	4989	0.002704	0.015	0.8561	51710	20.9745	0.00418655
family.Oxalobacteraceae.id.2966	bipolar disorder	14	rs80330081	A	C	-0.18756	0.0423688	6.64e-06	4672	0.040095	0.0274	0.1443	51710	19.5969	0.00417702
family.Oxalobacteraceae.id.2966	bipolar disorder	15	rs934049	G	A	0.109751	0.0238636	4.21e-06	4951	0.017095	0.0171	0.3167	51710	21.1518	0.00425406
family.Pasteurellaceae.id.3689	bipolar disorder	1	rs10840326	C	G	-0.0717634	0.0149229	1.44e-06	9154	-0.023596	0.0136	0.0814404	51710	23.1259	0.00251995
family.Pasteurellaceae.id.3689	bipolar disorder	2	rs10965428	C	A	-0.119902	0.0258219	4.29e-06	8873	-0.0412	0.0243	0.0899394	51710	21.5614	0.00242411
family.Pasteurellaceae.id.3689	bipolar disorder	3	rs111582866	G	A	-0.113957	0.0256403	7.07e-06	8616	0.019101	0.0244	0.4355	51710	19.7532	0.00228738
family.Pasteurellaceae.id.3689	bipolar disorder	4	rs12050685	A	G	-0.0670948	0.015239	9.19e-06	9411	0.003095	0.0137	0.8212	51710	19.385	0.00205559
family.Pasteurellaceae.id.3689	bipolar disorder	5	rs12191680	C	G	0.102214	0.0197189	3.05e-07	9408	-0.033805	0.019	0.0754397	51710	26.8689	0.00284783
family.Pasteurellaceae.id.3689	bipolar disorder	6	rs16970009	A	G	0.187381	0.0429572	7.32e-06	4703	-0.019805	0.0306	0.517001	51710	19.0275	0.00402952
family.Pasteurellaceae.id.3689	bipolar disorder	7	rs35510	A	G	0.122729	0.0264958	4.02e-06	8671	-0.018704	0.0243	0.4416	51710	21.4557	0.00246831
family.Pasteurellaceae.id.3689	bipolar disorder	8	rs4822728	T	C	0.0685479	0.0149032	4.72e-06	9412	0.009901	0.014	0.4787	51710	21.1557	0.00224269
family.Pasteurellaceae.id.3689	bipolar disorder	9	rs6092684	A	T	0.0684647	0.014674	3.44e-06	9366	-0.001001	0.0137	0.9398	51710	21.7689	0.00231886
family.Pasteurellaceae.id.3689	bipolar disorder	10	rs62568866	T	A	-0.118018	0.0259206	7.23e-06	8020	-0.009297	0.0225	0.6797	51710	20.7304	0.00257817
family.Pasteurellaceae.id.3689	bipolar disorder	11	rs6972479	A	G	-0.0781862	0.0175366	7.75e-06	8616	0.004102	0.0162	0.7979	51710	19.8779	0.00230179
family.Pasteurellaceae.id.3689	bipolar disorder	12	rs72756943	G	A	0.13988	0.0303029	3.35e-06	8020	-0.067799	0.0281	0.0157	51710	21.308	0.00264982
family.Pasteurellaceae.id.3689	bipolar disorder	13	rs73139353	A	C	-0.222573	0.0484634	8.71e-06	4047	-0.039105	0.0317	0.2181	51710	21.0919	0.00518471
family.Pasteurellaceae.id.3689	bipolar disorder	14	rs731534	C	G	-0.0986502	0.0216316	9.46e-06	9115	0.038297	0.021	0.0685693	51710	20.7978	0.00227652
family.Pasteurellaceae.id.3689	bipolar disorder	15	rs76022354	C	T	0.24289	0.0500406	1.83e-06	3692	-0.0063	0.0318	0.8434	51710	23.5599	0.00634087
family.Pasteurellaceae.id.3689	bipolar disorder	16	rs78909003	T	C	-0.241159	0.0498372	2.05e-06	3638	-0.040197	0.0326	0.2178	51710	23.4154	0.00639517
family.Pasteurellaceae.id.3689	bipolar disorder	17	rs9382510	C	T	-0.0881865	0.0169965	2.48e-07	9410	0.016201	0.0163	0.3211	51710	26.9207	0.0028527
family.Pasteurellaceae.id.3689	bipolar disorder	18	rs9895850	T	C	-0.176406	0.041017	9.08e-06	4737	0.070197	0.0315	0.0257602	51710	18.497	0.00388961
family.Pasteurellaceae.id.3689	bipolar disorder	19	rs9938097	T	C	-0.0710386	0.0158024	8.23e-06	9402	0.006499	0.0148	0.658	51710	20.2088	0.00214481
family.Peptococcaceae.id.2024	bipolar disorder	1	rs117452796	A	G	-0.257982	0.0549569	3.15e-06	3161	-0.044903	0.0302	0.1373	51710	22.0361	0.00692299
family.Peptococcaceae.id.2024	bipolar disorder	2	rs12144792	C	T	0.064399	0.0141246	5.82e-06	10718	-0.01	0.0139	0.4746	51710	20.7878	0.00193577
family.Peptococcaceae.id.2024	bipolar disorder	3	rs12634826	T	G	-0.0739885	0.0150931	1.01e-06	10381	-0.004601	0.0162	0.776401	51710	24.0309	0.00230955
family.Peptococcaceae.id.2024	bipolar disorder	4	rs12992764	T	G	0.0684213	0.0141137	1.46e-06	10444	0.007303	0.0142	0.605701	51710	23.5018	0.00224521
family.Peptococcaceae.id.2024	bipolar disorder	5	rs150600492	A	C	0.135774	0.0289757	2.31e-06	9761	0.030801	0.0274	0.262	51710	21.9566	0.00224438
family.Peptococcaceae.id.2024	bipolar disorder	6	rs35703006	G	T	0.0812655	0.0164355	4.95e-07	10715	-0.050902	0.017	0.002688	51710	24.4481	0.00227647
family.Peptococcaceae.id.2024	bipolar disorder	7	rs4990837	A	G	0.0910387	0.0185869	1.74e-06	10718	-0.009404	0.0193	0.625101	51710	23.9903	0.00223332
family.Peptococcaceae.id.2024	bipolar disorder	8	rs75430375	C	T	-0.147941	0.0317498	3.41e-06	8375	0.002102	0.0275	0.9399	51710	21.7117	0.00258574
family.Peptococcaceae.id.2024	bipolar disorder	9	rs75898026	A	G	-0.0821779	0.0173541	2.02e-06	10444	0.002198	0.0179	0.9006	51710	22.4235	0.00214242
family.Peptostreptococcaceae.id.2042	bipolar disorder	1	rs10805326	G	A	0.0566637	0.012276	4.03e-06	16061	0.013805	0.0145	0.3438	51710	21.3058	0.0013248
family.Peptostreptococcaceae.id.2042	bipolar disorder	2	rs117020988	C	T	0.182411	0.0372126	1.03e-06	6831	0.046002	0.0306	0.1329	51710	24.0282	0.0035052
family.Peptostreptococcaceae.id.2042	bipolar disorder	3	rs12377846	C	A	-0.252	0.0511627	7.26e-07	3736	0.040301	0.0385	0.2961	51710	24.2602	0.00645175
family.Peptostreptococcaceae.id.2042	bipolar disorder	4	rs12986312	T	G	0.0571818	0.0125947	5.77e-06	15970	-0.002303	0.0146	0.8777	51710	20.6129	0.00128906
family.Peptostreptococcaceae.id.2042	bipolar disorder	5	rs1467258	G	A	0.072584	0.0162321	7.9e-06	15584	-0.0184	0.021	0.3811	51710	19.9954	0.00128143
family.Peptostreptococcaceae.id.2042	bipolar disorder	6	rs2644627	C	G	-0.0558506	0.011224	6.33e-07	16059	-0.003697	0.0135	0.7807	51710	24.7605	0.00153947
family.Peptostreptococcaceae.id.2042	bipolar disorder	7	rs4692811	C	T	0.0642075	0.0126913	4.21e-07	16061	0.002202	0.0152	0.8824	51710	25.5953	0.0015911
family.Peptostreptococcaceae.id.2042	bipolar disorder	8	rs59865771	C	T	-0.0573764	0.0127192	7.69e-06	16040	0.005696	0.0157	0.718399	51710	20.3492	0.00126704
family.Peptostreptococcaceae.id.2042	bipolar disorder	9	rs59987323	C	T	-0.0537078	0.011443	2.7e-06	15584	0.009202	0.0166	0.5807	51710	22.029	0.00141157
family.Peptostreptococcaceae.id.2042	bipolar disorder	10	rs61841503	G	A	0.0919658	0.0161331	9.8e-09	15333	0.008304	0.0185	0.6514	51710	32.4951	0.00211481
family.Peptostreptococcaceae.id.2042	bipolar disorder	11	rs6721459	A	G	0.0509823	0.0111975	5.08e-06	16061	-0.008002	0.0133	0.5506	51710	20.7299	0.00128903
family.Peptostreptococcaceae.id.2042	bipolar disorder	12	rs75819860	T	A	0.126264	0.0268383	2.49e-06	11697	0.016699	0.0403	0.6788	51710	22.1334	0.00188866
family.Peptostreptococcaceae.id.2042	bipolar disorder	13	rs76982728	T	C	0.124203	0.0266923	3.24e-06	11185	-0.046599	0.0316	0.1404	51710	21.6516	0.00193203
family.Peptostreptococcaceae.id.2042	bipolar disorder	14	rs77540684	T	G	0.106725	0.0245638	8.14e-06	13495	-0.040395	0.0277	0.1455	51710	18.8775	0.00139689
family.Peptostreptococcaceae.id.2042	bipolar disorder	15	rs9573937	A	G	-0.0693637	0.0142907	1.71e-06	16061	-0.024098	0.0167	0.1486	51710	23.5589	0.00146469
family.Porphyromonadaceae.id.943	bipolar disorder	1	rs10119172	C	G	-0.0737324	0.014259	1.32e-07	18022	-0.003195	0.0182	0.8627	51710	26.7386	0.00148147
family.Porphyromonadaceae.id.943	bipolar disorder	2	rs10762312	G	A	-0.052368	0.0118814	8.7e-06	18028	0.011101	0.0154	0.4698	51710	19.4265	0.00107641
family.Porphyromonadaceae.id.943	bipolar disorder	3	rs10858364	G	T	0.055316	0.012085	4.31e-06	18028	-0.0184	0.0177	0.2978	51710	20.9512	0.0011608
family.Porphyromonadaceae.id.943	bipolar disorder	4	rs17065783	A	G	-0.059133	0.0122235	1.79e-06	18028	-0.027895	0.0157	0.0759696	51710	23.4028	0.00129645
family.Porphyromonadaceae.id.943	bipolar disorder	5	rs1980561	A	G	-0.0485289	0.0109284	8.95e-06	18028	0.007998	0.0138	0.5628	51710	19.7192	0.00109262
family.Porphyromonadaceae.id.943	bipolar disorder	6	rs3111851	C	G	0.0581896	0.0121147	2.19e-06	18024	-0.012397	0.0156	0.4266	51710	23.0709	0.00127837
family.Porphyromonadaceae.id.943	bipolar disorder	7	rs35233670	T	C	-0.0473576	0.010602	7.91e-06	18024	-0.008698	0.0134	0.5179	51710	19.9529	0.0011058
family.Porphyromonadaceae.id.943	bipolar disorder	8	rs35961441	A	C	0.0915257	0.0207306	8.37e-06	16374	0.023003	0.0249	0.3562	51710	19.4923	0.00118903
family.Porphyromonadaceae.id.943	bipolar disorder	9	rs6953849	A	G	0.0718149	0.0150724	2.44e-06	18028	-0.008496	0.0188	0.649201	51710	22.7019	0.00125768
family.Porphyromonadaceae.id.943	bipolar disorder	10	rs7330827	T	C	-0.103842	0.0237355	8.05e-06	13754	-0.003797	0.0294	0.8971	51710	19.1403	0.00138968
family.Porphyromonadaceae.id.943	bipolar disorder	11	rs864093	A	C	-0.0527939	0.0117499	9.6e-06	18027	0.019901	0.0149	0.183	51710	20.1882	0.00111863
family.Prevotellaceae.id.960	bipolar disorder	1	rs10131942	C	G	0.0701212	0.0158326	8.61e-06	14871	0.0252	0.0185	0.1739	51710	19.6152	0.00131729
family.Prevotellaceae.id.960	bipolar disorder	2	rs12057990	C	T	0.0589878	0.0132268	8.97e-06	14867	0.009202	0.0165	0.5753	51710	19.889	0.00133601
family.Prevotellaceae.id.960	bipolar disorder	3	rs12118202	T	C	-0.0751986	0.0147265	5.54e-07	14869	-0.010798	0.0165	0.515	51710	26.0747	0.00175056
family.Prevotellaceae.id.960	bipolar disorder	4	rs13069367	A	C	-0.0539768	0.0119687	7.39e-06	14860	-0.002603	0.014	0.8522	51710	20.3385	0.0013668
family.Prevotellaceae.id.960	bipolar disorder	5	rs148376875	T	G	0.084515	0.0179163	2.08e-06	14289	0.017005	0.022	0.4406	51710	22.2521	0.00155486
family.Prevotellaceae.id.960	bipolar disorder	6	rs2206482	T	G	-0.0569105	0.0117486	1.3e-06	14808	0.010297	0.0135	0.4459	51710	23.4644	0.00158207
family.Prevotellaceae.id.960	bipolar disorder	7	rs2278540	G	A	0.0554249	0.0123265	8.44e-06	14847	-0.005505	0.0148	0.7093	51710	20.2177	0.00135989
family.Prevotellaceae.id.960	bipolar disorder	8	rs34071565	T	A	-0.1567	0.0347882	5.6e-06	8136	0.043001	0.0309	0.164	51710	20.2896	0.0024876
family.Prevotellaceae.id.960	bipolar disorder	9	rs34660375	A	G	-0.0805894	0.0178291	7.4e-06	14289	-0.0142	0.023	0.5358	51710	20.4313	0.00142782
family.Prevotellaceae.id.960	bipolar disorder	10	rs3758087	T	C	0.0564199	0.0124655	8.61e-06	14871	0.017604	0.0142	0.2165	51710	20.4854	0.00137565
family.Prevotellaceae.id.960	bipolar disorder	11	rs3860225	A	G	0.083936	0.0167936	5.5e-07	14871	0.004798	0.0195	0.806	51710	24.9809	0.00167703
family.Prevotellaceae.id.960	bipolar disorder	12	rs4493272	T	C	-0.0604992	0.0118027	3.02e-07	14867	0.008196	0.0136	0.5477	51710	26.2745	0.00176419
family.Prevotellaceae.id.960	bipolar disorder	13	rs4685827	T	C	-0.0679529	0.0145407	2.77e-06	14867	0.002696	0.0168	0.8718	51710	21.8396	0.00146684
family.Prevotellaceae.id.960	bipolar disorder	14	rs7252711	A	G	-0.0740876	0.0161926	5.57e-06	14540	0.029501	0.0196	0.1322	51710	20.9343	0.0014377
family.Prevotellaceae.id.960	bipolar disorder	15	rs7975087	C	A	-0.0601448	0.0135454	7.59e-06	14871	0.032203	0.0156	0.0396497	51710	19.7157	0.00132403
family.Prevotellaceae.id.960	bipolar disorder	16	rs912860	G	A	-0.229046	0.0483124	9.3e-07	3479	0.017197	0.0431	0.6893	51710	22.4765	0.00641915
family.Prevotellaceae.id.960	bipolar disorder	17	rs9586501	G	A	0.0592681	0.0127329	2.59e-06	14868	0.022501	0.0146	0.1225	51710	21.6663	0.00145513
family.Prevotellaceae.id.960	bipolar disorder	18	rs9958960	G	A	-0.0914807	0.0173611	1.06e-07	14061	0.012103	0.0197	0.5385	51710	27.7653	0.00197074
family.Rhodospirillaceae.id.2717	bipolar disorder	1	rs1035406	G	A	-0.11354	0.0250863	5.84e-06	8483	-0.036997	0.0222	0.0952292	51710	20.4845	0.00240896
family.Rhodospirillaceae.id.2717	bipolar disorder	2	rs11591293	G	T	0.0743184	0.0158724	2.67e-06	8500	-0.006995	0.0137	0.6101	51710	21.9233	0.00257258
family.Rhodospirillaceae.id.2717	bipolar disorder	3	rs12977163	G	C	0.0730951	0.0163491	7.63e-06	8044	0.018205	0.0145	0.2079	51710	19.989	0.0024788
family.Rhodospirillaceae.id.2717	bipolar disorder	4	rs13336560	C	T	-0.0701719	0.0158061	9.17e-06	8010	0.022501	0.0172	0.1906	51710	19.7095	0.00245457
family.Rhodospirillaceae.id.2717	bipolar disorder	5	rs1549633	A	C	0.0999312	0.0218634	4.7e-06	8010	-0.003596	0.0188	0.849	51710	20.8914	0.00260138
family.Rhodospirillaceae.id.2717	bipolar disorder	6	rs1923415	A	G	-0.0999238	0.0227326	9.64e-06	8501	0.017201	0.0202	0.3926	51710	19.3215	0.00226769
family.Rhodospirillaceae.id.2717	bipolar disorder	7	rs3754624	C	T	0.0971389	0.0200064	1.71e-06	8496	-0.003305	0.0174	0.8494	51710	23.5748	0.00276714
family.Rhodospirillaceae.id.2717	bipolar disorder	8	rs4278423	T	C	0.107529	0.0235725	3.12e-06	8501	0.001299	0.0206	0.9501	51710	20.8086	0.0024418
family.Rhodospirillaceae.id.2717	bipolar disorder	9	rs4822789	G	C	0.0734321	0.0160521	7.01e-06	8492	-0.016296	0.0144	0.2579	51710	20.927	0.00245826
family.Rhodospirillaceae.id.2717	bipolar disorder	10	rs55876211	C	T	-0.0911851	0.0196395	2.87e-06	8494	-0.006698	0.0175	0.7001	51710	21.5569	0.00253147
family.Rhodospirillaceae.id.2717	bipolar disorder	11	rs61933850	G	A	0.164808	0.0360647	7.23e-06	6830	-0.007105	0.031	0.8188	51710	20.8831	0.00304823
family.Rhodospirillaceae.id.2717	bipolar disorder	12	rs6679026	T	C	0.111984	0.0251088	9.95e-06	8497	0.008405	0.022	0.7047	51710	19.8911	0.00233549
family.Rhodospirillaceae.id.2717	bipolar disorder	13	rs7001029	C	T	0.117366	0.0261324	5.35e-06	8044	0.017197	0.0227	0.4487	51710	20.1708	0.00250129
family.Rhodospirillaceae.id.2717	bipolar disorder	14	rs72714493	A	G	0.0816858	0.0180791	7.35e-06	8497	-0.008395	0.0159	0.5961	51710	20.4145	0.00239679
family.Rhodospirillaceae.id.2717	bipolar disorder	15	rs74354280	C	T	-0.0911896	0.0204907	6.67e-06	8501	0.009404	0.0181	0.6028	51710	19.8051	0.00232432
family.Rhodospirillaceae.id.2717	bipolar disorder	16	rs76784716	A	G	0.136049	0.0285767	1.49e-06	8498	-0.010596	0.0263	0.686	51710	22.6656	0.00266008
family.Rhodospirillaceae.id.2717	bipolar disorder	17	rs9813022	A	G	-0.0842444	0.0163583	2.53e-07	8498	0.002098	0.0145	0.8846	51710	26.5219	0.00311125
family.Rikenellaceae.id.967	bipolar disorder	1	rs10217435	C	T	-0.0883756	0.0197506	6.51e-06	17679	0.010798	0.0257	0.6751	51710	20.0218	0.00113124
family.Rikenellaceae.id.967	bipolar disorder	2	rs10832801	A	C	-0.0534763	0.0122666	7.5e-06	17199	0.004002	0.0161	0.8038	51710	19.0052	0.0011038
family.Rikenellaceae.id.967	bipolar disorder	3	rs1939881	G	A	-0.105589	0.0206213	5.64e-07	17434	-0.0063	0.0274	0.8191	51710	26.2187	0.00150162
family.Rikenellaceae.id.967	bipolar disorder	4	rs2447496	G	A	-0.0549203	0.0121904	6.09e-06	17199	0.002804	0.0159	0.8609	51710	20.2968	0.00117872
family.Rikenellaceae.id.967	bipolar disorder	5	rs2833282	G	A	0.0711137	0.0156966	4.31e-06	17680	-0.026398	0.0207	0.2005	51710	20.5255	0.0011596
family.Rikenellaceae.id.967	bipolar disorder	6	rs35909684	A	C	-0.0850181	0.0191539	7.1e-06	17565	0.015903	0.0239	0.5044	51710	19.7019	0.0011204
family.Rikenellaceae.id.967	bipolar disorder	7	rs36021379	A	G	-0.0656005	0.0144903	7.2e-06	17199	0.013301	0.0181	0.4632	51710	20.4956	0.00119026
family.Rikenellaceae.id.967	bipolar disorder	8	rs4264350	T	C	-0.0526393	0.0108555	1.35e-06	17668	-0.002303	0.0136	0.8655	51710	23.5137	0.0013291
family.Rikenellaceae.id.967	bipolar disorder	9	rs4783173	C	G	0.0481514	0.0110006	7.06e-06	17086	0.036804	0.0149	0.01348	51710	19.1596	0.00112011
family.Rikenellaceae.id.967	bipolar disorder	10	rs59663348	G	A	0.0570915	0.0125048	6.12e-06	17678	0.003195	0.0165	0.8437	51710	20.8446	0.00117774
family.Rikenellaceae.id.967	bipolar disorder	11	rs62532512	C	A	-0.0504257	0.0107399	2.76e-06	17672	-0.001399	0.0136	0.9165	51710	22.0445	0.00124587
family.Rikenellaceae.id.967	bipolar disorder	12	rs67281112	G	C	0.0635814	0.0137451	3.63e-06	17199	-0.003305	0.0187	0.8576	51710	21.3975	0.00124256
family.Rikenellaceae.id.967	bipolar disorder	13	rs6744030	C	T	0.0696747	0.0157103	9.32e-06	17564	0.058997	0.0201	0.00334403	51710	19.6689	0.00111859
family.Rikenellaceae.id.967	bipolar disorder	14	rs67705352	T	G	-0.0549688	0.0110534	6.58e-07	17676	-0.003496	0.0139	0.8024	51710	24.731	0.00139718
family.Rikenellaceae.id.967	bipolar disorder	15	rs6837275	A	G	0.0570355	0.011887	1.45e-06	17199	-0.025297	0.0155	0.1022	51710	23.0222	0.00133679
family.Rikenellaceae.id.967	bipolar disorder	16	rs7242694	C	T	-0.0618674	0.0134882	5.81e-06	17199	0.013095	0.0181	0.4703	51710	21.0385	0.00122174
family.Rikenellaceae.id.967	bipolar disorder	17	rs74474130	T	G	0.137747	0.0295688	3.61e-06	11055	0.029501	0.0345	0.3919	51710	21.702	0.00195925
family.Rikenellaceae.id.967	bipolar disorder	18	rs77885767	C	T	-0.156209	0.0336482	2.85e-06	8478	0.021796	0.0322	0.498	51710	21.5521	0.00253568
family.Rikenellaceae.id.967	bipolar disorder	19	rs9389714	C	T	-0.0636841	0.0143416	8.79e-06	17680	0.006702	0.0185	0.717	51710	19.7183	0.00111405
family.Rikenellaceae.id.967	bipolar disorder	20	rs9578457	G	A	-0.141478	0.0315848	3.99e-06	9400	0.031697	0.0314	0.3125	51710	20.0643	0.00212996
family.Rikenellaceae.id.967	bipolar disorder	21	rs9603208	G	T	0.0821173	0.0159596	1.92e-07	17680	0.034302	0.0214	0.108	51710	26.4745	0.00149519
family.Ruminococcaceae.id.2050	bipolar disorder	1	rs10093275	C	T	0.0534595	0.011677	5.35e-06	18335	0.008597	0.0149	0.5652	51710	20.9599	0.00114186
family.Ruminococcaceae.id.2050	bipolar disorder	2	rs10166469	T	C	-0.053336	0.0120209	8.52e-06	18314	0.033696	0.0154	0.0286398	51710	19.6864	0.00107378
family.Ruminococcaceae.id.2050	bipolar disorder	3	rs1158100	A	G	-0.0490539	0.0109865	8.61e-06	18333	0.001399	0.0139	0.9167	51710	19.9356	0.00108624
family.Ruminococcaceae.id.2050	bipolar disorder	4	rs1612733	T	C	0.108708	0.0238006	4.22e-06	15016	0.027703	0.031	0.3717	51710	20.8617	0.00138737
family.Ruminococcaceae.id.2050	bipolar disorder	5	rs17376049	T	C	0.0848534	0.0172114	7.3e-07	18333	-0.01	0.0216	0.6411	51710	24.3056	0.00132403
family.Ruminococcaceae.id.2050	bipolar disorder	6	rs2113833	T	C	0.169146	0.0355009	1.14e-06	4140	-0.088995	0.0355	0.0121501	51710	22.701	0.00545343
family.Ruminococcaceae.id.2050	bipolar disorder	7	rs2426816	T	A	-0.0480152	0.0106011	6.04e-06	17774	-0.009098	0.0138	0.5075	51710	20.5142	0.00115284
family.Ruminococcaceae.id.2050	bipolar disorder	8	rs3009418	C	A	0.0927607	0.0210123	8.69e-06	16407	-0.012995	0.0291	0.6552	51710	19.4886	0.00118641
family.Ruminococcaceae.id.2050	bipolar disorder	9	rs499272	G	C	0.0706431	0.016046	9.29e-06	17854	0.018398	0.0219	0.401	51710	19.3823	0.00108443
family.Ruminococcaceae.id.2050	bipolar disorder	10	rs55793120	T	C	0.13822	0.0266152	1.44e-07	12405	-0.009202	0.0299	0.758501	51710	26.9701	0.00216942
family.Ruminococcaceae.id.2050	bipolar disorder	11	rs56199908	T	C	-0.199327	0.0410444	1.66e-06	5618	0.016296	0.0313	0.603	51710	23.5843	0.00418044
family.Ruminococcaceae.id.2050	bipolar disorder	12	rs76724913	T	G	0.0901053	0.0203104	9.6e-06	17516	0.009198	0.0269	0.731601	51710	19.6817	0.00112238
family.Streptococcaceae.id.1850	bipolar disorder	1	rs10028567	C	T	-0.0934027	0.0190343	3.72e-06	16549	0.013896	0.0234	0.5538	51710	24.0792	0.00145291
family.Streptococcaceae.id.1850	bipolar disorder	2	rs11110281	T	C	-0.130554	0.0225943	1.4e-08	15316	-0.001201	0.0272	0.9646	51710	33.3874	0.00217516
family.Streptococcaceae.id.1850	bipolar disorder	3	rs16950051	A	G	0.107008	0.0236973	5.34e-06	14431	0.062796	0.0307	0.0407897	51710	20.3907	0.00141098
family.Streptococcaceae.id.1850	bipolar disorder	4	rs2370083	G	T	-0.0842751	0.0184509	4.26e-06	16516	0.033298	0.0231	0.1492	51710	20.8623	0.00126156
family.Streptococcaceae.id.1850	bipolar disorder	5	rs2952251	A	G	-0.0639298	0.0126525	3.72e-07	16612	-0.023596	0.0152	0.1207	51710	25.5303	0.0015345
family.Streptococcaceae.id.1850	bipolar disorder	6	rs35344081	G	A	0.0609349	0.0129703	2.64e-06	16624	-0.001301	0.0158	0.9323	51710	22.0714	0.00132592
family.Streptococcaceae.id.1850	bipolar disorder	7	rs395407	G	C	-0.0826855	0.0172536	1.33e-06	16088	0.023596	0.0244	0.3318	51710	22.9667	0.00142553
family.Streptococcaceae.id.1850	bipolar disorder	8	rs4968759	A	G	-0.0544035	0.0111271	8.92e-07	16624	0.004997	0.0136	0.712901	51710	23.9049	0.00143591
family.Streptococcaceae.id.1850	bipolar disorder	9	rs57646748	G	A	-0.088021	0.019876	7.88e-06	16160	0.015205	0.0266	0.566301	51710	19.6117	0.00121213
family.Streptococcaceae.id.1850	bipolar disorder	10	rs6563952	G	C	0.0801931	0.0178576	8.71e-06	16627	-0.005803	0.0234	0.8048	51710	20.1664	0.0012114
family.Streptococcaceae.id.1850	bipolar disorder	11	rs6806351	T	C	-0.0619209	0.0135744	6.94e-06	16198	-0.007397	0.0165	0.655799	51710	20.8082	0.00128297
family.Streptococcaceae.id.1850	bipolar disorder	12	rs76717940	T	A	0.150606	0.0334079	3.09e-06	7720	0.039604	0.0313	0.2052	51710	20.3228	0.00262558
family.Streptococcaceae.id.1850	bipolar disorder	13	rs77968078	G	A	-0.0993013	0.0224788	7.93e-06	15519	0.029202	0.0276	0.2902	51710	19.5149	0.0012559
family.Streptococcaceae.id.1850	bipolar disorder	14	rs7916711	A	G	0.0959639	0.021545	6.33e-06	15515	-0.001101	0.0277	0.9696	51710	19.8391	0.00127707
family.Streptococcaceae.id.1850	bipolar disorder	15	rs957755	T	G	-0.0642449	0.0142702	7.42e-06	16627	-0.016404	0.0177	0.3544	51710	20.2682	0.00121751
family.Streptococcaceae.id.1850	bipolar disorder	16	rs9903102	C	A	-0.0693015	0.0154096	4.92e-06	16623	-0.017801	0.0197	0.3665	51710	20.2256	0.00121524
family.Veillonellaceae.id.2172	bipolar disorder	1	rs111810795	C	T	-0.0867108	0.0180573	1.73e-06	15605	-0.008999	0.0242	0.708699	51710	23.0589	0.00147548
family.Veillonellaceae.id.2172	bipolar disorder	2	rs114889439	A	G	-0.253809	0.0539169	6.19e-06	3268	0.001599	0.0355	0.9646	51710	22.1597	0.00673516
family.Veillonellaceae.id.2172	bipolar disorder	3	rs11700976	C	A	0.0503337	0.0113763	9.25e-06	15971	-0.004002	0.0136	0.768399	51710	19.5756	0.00122419
family.Veillonellaceae.id.2172	bipolar disorder	4	rs12186441	G	A	0.208096	0.0453999	4.53e-06	5236	-0.022603	0.0325	0.488	51710	21.0096	0.00399649
family.Veillonellaceae.id.2172	bipolar disorder	5	rs12668619	A	G	0.055301	0.0117654	2.57e-06	15971	-0.008002	0.0139	0.565501	51710	22.093	0.00138141
family.Veillonellaceae.id.2172	bipolar disorder	6	rs12741784	C	T	-0.0621452	0.0119266	1.28e-07	15867	0.010596	0.0142	0.4546	51710	27.1507	0.00170822
family.Veillonellaceae.id.2172	bipolar disorder	7	rs1442060	G	A	-0.0514024	0.0112125	4.51e-06	15976	0.017502	0.0139	0.2092	51710	21.0168	0.00131379
family.Veillonellaceae.id.2172	bipolar disorder	8	rs1447205	G	C	-0.0520689	0.0115656	7.35e-06	15971	0.008304	0.0144	0.5647	51710	20.2685	0.00126748
family.Veillonellaceae.id.2172	bipolar disorder	9	rs1693340	T	C	0.0818934	0.018245	9.25e-06	15058	0.030296	0.0221	0.1706	51710	20.147	0.00133617
family.Veillonellaceae.id.2172	bipolar disorder	10	rs2175069	A	G	-0.0526752	0.0114886	4.64e-06	15976	0.003803	0.0138	0.7857	51710	21.0221	0.00131412
family.Veillonellaceae.id.2172	bipolar disorder	11	rs2561116	T	G	-0.083617	0.0187159	7.89e-06	15976	0.025697	0.0231	0.2656	51710	19.9603	0.00124783
family.Veillonellaceae.id.2172	bipolar disorder	12	rs2585520	G	T	-0.0904972	0.0200428	5.27e-06	15501	0.022297	0.0239	0.3521	51710	20.387	0.00131348
family.Veillonellaceae.id.2172	bipolar disorder	13	rs4263802	G	A	0.050942	0.0114921	7.45e-06	15976	-0.0244	0.0137	0.0744595	51710	19.6495	0.00122843
family.Veillonellaceae.id.2172	bipolar disorder	14	rs4461038	A	G	-0.0554965	0.0119467	3.73e-06	15973	-0.002804	0.014	0.8407	51710	21.5791	0.00134915
family.Veillonellaceae.id.2172	bipolar disorder	15	rs4797169	T	C	0.0587799	0.0128297	4.49e-06	15974	-0.004601	0.0155	0.7676	51710	20.9907	0.00131233
family.Veillonellaceae.id.2172	bipolar disorder	16	rs61264131	A	C	0.202367	0.0464388	6.75e-06	3075	-0.013896	0.034	0.6815	51710	18.9897	0.0061376
family.Veillonellaceae.id.2172	bipolar disorder	17	rs6692542	A	G	0.0534397	0.0118254	8.68e-06	15976	0.004002	0.0148	0.788401	51710	20.422	0.00127666
family.Veillonellaceae.id.2172	bipolar disorder	18	rs6909981	C	T	-0.0638697	0.0141765	5.48e-06	15976	-0.001998	0.0167	0.9068	51710	20.2979	0.00126891
family.Veillonellaceae.id.2172	bipolar disorder	19	rs75768969	C	G	-0.0703773	0.0156855	7.19e-06	15975	0.034498	0.0188	0.0662995	51710	20.1312	0.00125858
family.Veillonellaceae.id.2172	bipolar disorder	20	rs79535861	A	C	0.100666	0.0207016	1.58e-06	15061	-0.006101	0.0227	0.787501	51710	23.6462	0.00156757
family.Veillonellaceae.id.2172	bipolar disorder	21	rs9345168	C	A	0.0509102	0.0113253	8.49e-06	15976	0.017696	0.0135	0.1907	51710	20.2074	0.00126326
family.Verrucomicrobiaceae.id.4036	bipolar disorder	1	rs11184341	G	C	0.0655301	0.014223	4.14e-06	11864	0.005405	0.0147	0.7127	51710	21.2274	0.00178603
family.Verrucomicrobiaceae.id.4036	bipolar disorder	2	rs111862613	T	C	0.0907065	0.0196746	3.73e-06	11621	0.006201	0.0248	0.8045	51710	21.2551	0.00182569
family.Verrucomicrobiaceae.id.4036	bipolar disorder	3	rs117107102	A	G	0.204683	0.0431573	2.92e-06	4975	0.055804	0.0349	0.1106	51710	22.4934	0.00450094
family.Verrucomicrobiaceae.id.4036	bipolar disorder	4	rs11729256	T	C	0.0749798	0.0150177	6.73e-07	11861	0.032699	0.0154	0.0334303	51710	24.9277	0.00209725
family.Verrucomicrobiaceae.id.4036	bipolar disorder	5	rs12908520	G	A	0.0619104	0.0130946	2.15e-06	11863	0.008103	0.0136	0.5531	51710	22.3533	0.00188075
family.Verrucomicrobiaceae.id.4036	bipolar disorder	6	rs2602429	C	T	0.0745516	0.0156195	2.7e-06	11690	-0.001399	0.0175	0.9355	51710	22.7814	0.001945
family.Verrucomicrobiaceae.id.4036	bipolar disorder	7	rs4242783	G	A	0.0687992	0.0147694	2.75e-06	11690	-0.0045	0.0156	0.7716	51710	21.6992	0.00185278
family.Verrucomicrobiaceae.id.4036	bipolar disorder	8	rs4936098	A	G	0.0648691	0.0135928	1.13e-06	11858	-0.001101	0.0141	0.9368	51710	22.7749	0.00191696
family.Verrucomicrobiaceae.id.4036	bipolar disorder	9	rs61779207	G	A	-0.0758811	0.0167762	6.63e-06	11591	0.025102	0.0174	0.1492	51710	20.4588	0.00176195
family.Verrucomicrobiaceae.id.4036	bipolar disorder	10	rs74542928	T	C	0.112124	0.0236422	1.65e-06	11216	-0.007196	0.0232	0.7558	51710	22.4917	0.00200131
family.Verrucomicrobiaceae.id.4036	bipolar disorder	11	rs9349825	A	G	-0.0704354	0.0147128	2.51e-06	11858	0.008196	0.0152	0.5913	51710	22.9188	0.00192904
family.Verrucomicrobiaceae.id.4036	bipolar disorder	12	rs941682	G	A	-0.0631526	0.0143767	9.58e-06	11809	-0.008603	0.0149	0.5659	51710	19.2958	0.00163132
family.Victivallaceae.id.2255	bipolar disorder	1	rs11671100	A	C	-0.160034	0.0349472	4.08e-06	3331	0.002896	0.0232	0.9018	51710	20.9701	0.00625606
family.Victivallaceae.id.2255	bipolar disorder	2	rs11764871	G	T	0.127099	0.025656	7.49e-07	3909	0.014302	0.0151	0.3424	51710	24.5418	0.00623912
family.Victivallaceae.id.2255	bipolar disorder	3	rs2546105	A	T	0.126643	0.0257111	1.03e-06	3917	0.0008	0.015	0.9551	51710	24.262	0.00615589
family.Victivallaceae.id.2255	bipolar disorder	4	rs2944282	T	C	-0.124197	0.0257026	1.57e-06	3555	-0.010202	0.0154	0.5066	51710	23.3489	0.00652505
family.Victivallaceae.id.2255	bipolar disorder	5	rs34962571	A	C	-0.186945	0.0418412	6.25e-06	3237	0.040796	0.024	0.0892401	51710	19.9628	0.00612928
family.Victivallaceae.id.2255	bipolar disorder	6	rs4396289	C	T	-0.152918	0.0288525	1.54e-07	3913	0.022102	0.0179	0.2183	51710	28.0897	0.00712739
family.Victivallaceae.id.2255	bipolar disorder	7	rs61702987	T	C	0.145501	0.0300007	3.08e-06	3906	-0.037297	0.0183	0.04134	51710	23.5218	0.00598591
family.Victivallaceae.id.2255	bipolar disorder	8	rs62570196	C	T	-0.246101	0.0483077	2.7e-07	3091	0.054403	0.0266	0.0404697	51710	25.9535	0.00832655
family.Victivallaceae.id.2255	bipolar disorder	9	rs6545794	A	G	-0.197786	0.0410495	5.97e-07	3916	-0.046201	0.0256	0.0709807	51710	23.2152	0.00589336
family.Victivallaceae.id.2255	bipolar disorder	10	rs67832247	C	T	-0.123489	0.0266695	3.24e-06	3555	0.038398	0.0172	0.0251901	51710	21.4401	0.00599482
family.Victivallaceae.id.2255	bipolar disorder	11	rs7077363	G	A	0.148942	0.0318366	2.83e-06	3912	-0.006499	0.0187	0.726599	51710	21.8868	0.00556365
family.Victivallaceae.id.2255	bipolar disorder	12	rs7314815	G	A	0.101088	0.0225594	6.4e-06	3912	0.001601	0.0133	0.9033	51710	20.0791	0.00510649
family.Victivallaceae.id.2255	bipolar disorder	13	rs7627405	C	T	-0.134158	0.0301427	8.19e-06	3555	0.023596	0.0196	0.2286	51710	19.8092	0.00554134
family.Victivallaceae.id.2255	bipolar disorder	14	rs7860510	G	C	0.164855	0.0375128	9.6e-06	3912	-0.011504	0.0224	0.6074	51710	19.3129	0.00491258
genus..Clostridiuminnocuumgroup.id.14397	bipolar disorder	1	rs10074000	T	C	-0.102648	0.0227508	7e-06	4048	0.003404	0.0143	0.8099	51710	20.3567	0.00500366
genus..Clostridiuminnocuumgroup.id.14398	bipolar disorder	2	rs10506058	A	G	0.0997048	0.0221926	8.92e-06	4163	0.006896	0.0136	0.611599	51710	20.1844	0.00482514
genus..Clostridiuminnocuumgroup.id.14399	bipolar disorder	3	rs1942371	G	A	-0.157938	0.034187	4.06e-06	3971	-0.006995	0.0219	0.7486	51710	21.3428	0.00534594
genus..Clostridiuminnocuumgroup.id.14400	bipolar disorder	4	rs1948423	T	A	-0.108859	0.023425	3.49e-06	4165	-0.018802	0.015	0.21	51710	21.5959	0.00515834
genus..Clostridiuminnocuumgroup.id.14401	bipolar disorder	5	rs40656	C	T	0.142664	0.0311021	8.62e-06	4048	-0.009505	0.0212	0.6561	51710	21.0403	0.00517082
genus..Clostridiuminnocuumgroup.id.14402	bipolar disorder	6	rs4869133	G	A	-0.180591	0.0409505	7.24e-06	3735	0.002804	0.0243	0.9092	51710	19.4478	0.00517994
genus..Clostridiuminnocuumgroup.id.14403	bipolar disorder	7	rs61267978	T	C	0.14708	0.0320875	5.59e-06	4165	0.009098	0.0196	0.641201	51710	21.0103	0.00501918
genus..Clostridiuminnocuumgroup.id.14404	bipolar disorder	8	rs6577484	G	A	0.160425	0.0360857	8.41e-06	3858	0.003998	0.023	0.8634	51710	19.7639	0.00509671
genus..Clostridiuminnocuumgroup.id.14405	bipolar disorder	9	rs6890185	T	C	0.113424	0.0233137	1.12e-06	4166	0.018095	0.0142	0.2043	51710	23.6692	0.00564942
genus..Clostridiuminnocuumgroup.id.14406	bipolar disorder	10	rs71564433	T	A	-0.126746	0.0274657	7.8e-06	4164	-0.0063	0.0167	0.7061	51710	21.2955	0.00508817
genus..Clostridiuminnocuumgroup.id.14407	bipolar disorder	11	rs77845139	A	G	-0.114993	0.0257186	8.41e-06	4048	-0.007397	0.0161	0.6469	51710	19.9916	0.00491436
genus..Eubacteriumbrachygroup.id.11296	bipolar disorder	1	rs112617308	T	C	-0.170873	0.0362844	2.38e-06	4001	-0.016099	0.023	0.4833	51710	22.1773	0.00551239
genus..Eubacteriumbrachygroup.id.11296	bipolar disorder	2	rs12151423	A	G	0.101329	0.0227324	9.27e-06	3854	-0.029398	0.0143	0.0393604	51710	19.8688	0.00512893
genus..Eubacteriumbrachygroup.id.11296	bipolar disorder	3	rs13139592	T	C	-0.145997	0.0327192	7.97e-06	3842	0.002497	0.0201	0.9018	51710	19.9104	0.00515558
genus..Eubacteriumbrachygroup.id.11296	bipolar disorder	4	rs1384962	A	G	0.120888	0.0266264	6.99e-06	4001	0.006896	0.016	0.668599	51710	20.6131	0.00512557
genus..Eubacteriumbrachygroup.id.11296	bipolar disorder	5	rs2913110	C	T	0.105143	0.022942	4.56e-06	4001	0.005405	0.0136	0.692599	51710	21.0039	0.00522224
genus..Eubacteriumbrachygroup.id.11296	bipolar disorder	6	rs4862235	G	A	0.104806	0.0225751	3.73e-06	4000	0.013197	0.0139	0.341	51710	21.5533	0.00535945
genus..Eubacteriumbrachygroup.id.11296	bipolar disorder	7	rs62348779	T	C	-0.201481	0.043286	3.78e-06	3827	-0.007901	0.0274	0.774399	51710	21.6656	0.00562938
genus..Eubacteriumbrachygroup.id.11296	bipolar disorder	8	rs720439	A	G	-0.111927	0.0251252	7.03e-06	4001	0.013903	0.0158	0.3773	51710	19.8449	0.00493551
genus..Eubacteriumbrachygroup.id.11296	bipolar disorder	9	rs73199919	T	C	-0.236717	0.0531335	8.16e-06	3008	-0.041604	0.0339	0.2201	51710	19.8482	0.00655522
genus..Eubacteriumbrachygroup.id.11296	bipolar disorder	10	rs9613196	T	A	-0.238718	0.0528561	4.99e-06	3004	-0.043404	0.0298	0.145	51710	20.3977	0.00674439
genus..Eubacteriumcoprostanoligenesgroup.id.11375	bipolar disorder	1	rs1020520	T	G	-0.0590705	0.0132929	8.89e-06	17371	-0.001501	0.017	0.9302	51710	19.7471	0.00113549
genus..Eubacteriumcoprostanoligenesgroup.id.11375	bipolar disorder	2	rs10444197	A	G	-0.0505823	0.0113455	5.98e-06	17380	-0.0004	0.0143	0.9777	51710	19.8768	0.00114236
genus..Eubacteriumcoprostanoligenesgroup.id.11375	bipolar disorder	3	rs11052069	T	C	0.0477832	0.0107833	9.38e-06	17380	-0.041301	0.0138	0.00274101	51710	19.6356	0.00112851
genus..Eubacteriumcoprostanoligenesgroup.id.11375	bipolar disorder	4	rs115325767	G	C	0.0783322	0.0174719	2.62e-06	16555	-0.013202	0.0238	0.578699	51710	20.1002	0.00121268
genus..Eubacteriumcoprostanoligenesgroup.id.11375	bipolar disorder	5	rs11720857	C	T	0.0630776	0.0144485	9.26e-06	16960	-0.002198	0.0181	0.9048	51710	19.0592	0.00112251
genus..Eubacteriumcoprostanoligenesgroup.id.11375	bipolar disorder	6	rs12906958	C	T	-0.0533159	0.0115935	4.35e-06	17380	0.012802	0.0143	0.3716	51710	21.1488	0.00121537
genus..Eubacteriumcoprostanoligenesgroup.id.11375	bipolar disorder	7	rs17159861	C	T	0.0962228	0.0168388	1.04e-08	17380	0.005204	0.0212	0.807	51710	32.6537	0.00187528
genus..Eubacteriumcoprostanoligenesgroup.id.11375	bipolar disorder	8	rs2644213	G	A	0.0538845	0.0121245	9.86e-06	17380	0.025102	0.0153	0.102	51710	19.7517	0.00113517
genus..Eubacteriumcoprostanoligenesgroup.id.11375	bipolar disorder	9	rs4076415	T	G	0.0515152	0.0110294	1.99e-06	16960	-0.019101	0.0142	0.1795	51710	21.8155	0.00128464
genus..Eubacteriumcoprostanoligenesgroup.id.11375	bipolar disorder	10	rs62024432	C	T	-0.0769698	0.0172101	7.5e-06	17271	-0.012403	0.0219	0.5702	51710	20.0019	0.00115678
genus..Eubacteriumcoprostanoligenesgroup.id.11375	bipolar disorder	11	rs6762473	C	A	0.0521584	0.0112353	4.26e-06	17377	-0.031499	0.014	0.0249	51710	21.5517	0.00123871
genus..Eubacteriumcoprostanoligenesgroup.id.11375	bipolar disorder	12	rs76898927	G	A	0.123055	0.0266375	4.79e-06	12197	-0.032399	0.0348	0.3507	51710	21.3409	0.00174663
genus..Eubacteriumcoprostanoligenesgroup.id.11375	bipolar disorder	13	rs79895140	T	C	-0.0641017	0.0141153	8.62e-06	16139	-0.026601	0.0191	0.1649	51710	20.6233	0.00127623
genus..Eubacteriumcoprostanoligenesgroup.id.11375	bipolar disorder	14	rs9648214	T	C	-0.0828719	0.016431	2.52e-07	17379	-0.027104	0.0202	0.1805	51710	25.4383	0.0014616
genus..Eubacteriumeligensgroup.id.14372	bipolar disorder	1	rs12719051	A	G	0.0916626	0.0208183	7.12e-06	12799	-0.065702	0.0257	0.0104701	51710	19.3862	0.00151237
genus..Eubacteriumeligensgroup.id.14372	bipolar disorder	2	rs158115	G	C	0.0915271	0.0190611	9.74e-06	14678	0.052104	0.0237	0.0281397	51710	23.057	0.00156839
genus..Eubacteriumeligensgroup.id.14372	bipolar disorder	3	rs182318	G	A	-0.0824941	0.0195615	8.4e-06	14777	0.016099	0.0246	0.5115	51710	17.7845	0.00120208
genus..Eubacteriumeligensgroup.id.14372	bipolar disorder	4	rs2200429	A	G	-0.0888825	0.0198479	5.3e-06	14761	-0.027597	0.0247	0.2641	51710	20.0541	0.00135674
genus..Eubacteriumeligensgroup.id.14372	bipolar disorder	5	rs265534	T	G	-0.0563756	0.0120127	2.27e-06	14776	0.016798	0.0135	0.2134	51710	22.0242	0.00148832
genus..Eubacteriumeligensgroup.id.14372	bipolar disorder	6	rs4583233	A	C	0.0670205	0.0128122	2.84e-07	14327	0.009198	0.0153	0.547	51710	27.3633	0.00190627
genus..Eubacteriumeligensgroup.id.14372	bipolar disorder	7	rs56080211	C	T	0.123093	0.0282743	9.14e-06	10699	0.071603	0.0326	0.0280001	51710	18.9531	0.00176835
genus..Eubacteriumeligensgroup.id.14372	bipolar disorder	8	rs6923695	T	G	0.103268	0.0229524	4.87e-06	12891	-0.017696	0.0258	0.4922	51710	20.2428	0.00156784
genus..Eubacteriumeligensgroup.id.14372	bipolar disorder	9	rs72839198	C	G	0.155659	0.0375612	3.14e-06	4926	0.028996	0.0323	0.3682	51710	17.1739	0.00347427
genus..Eubacteriumeligensgroup.id.14372	bipolar disorder	10	rs74606150	C	G	-0.196454	0.042565	4.25e-06	5381	0.020596	0.0356	0.5619	51710	21.3018	0.00394309
genus..Eubacteriumfissicatenagroup.id.14373	bipolar disorder	1	rs10147907	T	G	0.172263	0.039601	8.27e-06	3833	-0.0064	0.024	0.7899	51710	18.9222	0.0049124
genus..Eubacteriumfissicatenagroup.id.14373	bipolar disorder	2	rs11818408	G	A	0.10585	0.0237114	8.2e-06	3590	0.002403	0.0137	0.8598	51710	19.9283	0.00552041
genus..Eubacteriumfissicatenagroup.id.14373	bipolar disorder	3	rs11876297	T	C	0.131469	0.0281712	2.67e-06	3396	-0.015002	0.018	0.4063	51710	21.779	0.00637228
genus..Eubacteriumfissicatenagroup.id.14373	bipolar disorder	4	rs151257695	A	G	0.20951	0.0454847	3.1e-06	3587	0.007998	0.0285	0.7784	51710	21.2167	0.0058801
genus..Eubacteriumfissicatenagroup.id.14373	bipolar disorder	5	rs1768152	T	C	0.139489	0.0316186	8.7e-06	3590	-0.021499	0.0197	0.2754	51710	19.4622	0.005392
genus..Eubacteriumfissicatenagroup.id.14373	bipolar disorder	6	rs2733072	G	A	0.109644	0.0228306	1.49e-06	3833	0.028698	0.0141	0.0409902	51710	23.0641	0.00598126
genus..Eubacteriumfissicatenagroup.id.14373	bipolar disorder	7	rs3771393	C	T	0.130842	0.0266671	7.38e-07	3792	0.005696	0.0155	0.7147	51710	24.0738	0.00630853
genus..Eubacteriumfissicatenagroup.id.14373	bipolar disorder	8	rs6934739	A	G	0.111463	0.0252788	9.75e-06	3831	-0.003697	0.0148	0.8028	51710	19.4425	0.00504941
genus..Eubacteriumfissicatenagroup.id.14373	bipolar disorder	9	rs7104872	G	A	0.138612	0.0291906	2.73e-06	3829	0.015804	0.0174	0.3635	51710	22.5484	0.00585437
genus..Eubacteriumhalliigroup.id.11338	bipolar disorder	1	rs10501370	C	T	-0.115589	0.0252489	5.42e-06	13824	0.007397	0.0293	0.8014	51710	20.9579	0.00151376
genus..Eubacteriumhalliigroup.id.11338	bipolar disorder	2	rs10798999	C	T	0.0601661	0.0126752	2.61e-06	16561	0.0045	0.0159	0.776401	51710	22.5315	0.00135867
genus..Eubacteriumhalliigroup.id.11338	bipolar disorder	3	rs10808115	A	C	-0.0504747	0.0109922	4.42e-06	16566	-0.029202	0.014	0.0366303	51710	21.0851	0.00127117
genus..Eubacteriumhalliigroup.id.11338	bipolar disorder	4	rs117748144	T	C	-0.126582	0.028712	7.86e-06	10861	-0.0064	0.0299	0.832	51710	19.4365	0.00178637
genus..Eubacteriumhalliigroup.id.11338	bipolar disorder	5	rs13116360	T	C	0.154124	0.0297185	2.94e-07	10323	-0.037795	0.033	0.2523	51710	26.896	0.00259868
genus..Eubacteriumhalliigroup.id.11338	bipolar disorder	6	rs138531890	A	G	0.153138	0.0349456	5.43e-06	7710	-0.027998	0.0351	0.4244	51710	19.2036	0.00248455
genus..Eubacteriumhalliigroup.id.11338	bipolar disorder	7	rs17074066	T	C	-0.0813986	0.0189272	9.35e-06	15804	-0.0007	0.0258	0.9769	51710	18.4952	0.00116892
genus..Eubacteriumhalliigroup.id.11338	bipolar disorder	8	rs17474256	G	A	0.0810805	0.0184573	9.45e-06	16460	-0.0161	0.0228	0.4792	51710	19.2973	0.001171
genus..Eubacteriumhalliigroup.id.11338	bipolar disorder	9	rs281379	A	G	-0.0499523	0.0112153	9.33e-06	16130	0.035097	0.014	0.0121899	51710	19.8376	0.00122835
genus..Eubacteriumhalliigroup.id.11338	bipolar disorder	10	rs28584818	A	G	0.126115	0.0268627	4.43e-06	11095	0.001898	0.0303	0.9506	51710	22.0412	0.00198265
genus..Eubacteriumhalliigroup.id.11338	bipolar disorder	11	rs60254196	A	G	-0.0522832	0.0111865	2.7e-06	16238	0.022505	0.0146	0.1214	51710	21.8442	0.00134344
genus..Eubacteriumhalliigroup.id.11338	bipolar disorder	12	rs630939	C	T	-0.0508914	0.0114352	9.16e-06	16238	0.01	0.0146	0.4948	51710	19.8062	0.00121826
genus..Eubacteriumhalliigroup.id.11338	bipolar disorder	13	rs6550770	T	C	-0.198087	0.0443545	4.82e-06	4279	-0.095201	0.0453	0.0356098	51710	19.9452	0.00463956
genus..Eubacteriumhalliigroup.id.11338	bipolar disorder	14	rs74018587	C	T	0.208943	0.043822	3.7e-06	3039	-0.014297	0.0419	0.7329	51710	22.7337	0.00742512
genus..Eubacteriumhalliigroup.id.11338	bipolar disorder	15	rs78056098	G	T	-0.0507411	0.0113758	8.29e-06	16568	-0.023599	0.014	0.0906108	51710	19.8955	0.0011994
genus..Eubacteriumhalliigroup.id.11338	bipolar disorder	16	rs949971	T	G	-0.0540164	0.0116101	3.29e-06	16566	0.002896	0.0138	0.8323	51710	21.6462	0.00130496
genus..Eubacteriumnodatumgroup.id.11297	bipolar disorder	1	rs10263623	C	T	0.193496	0.0439023	8.91e-06	3080	-0.003095	0.0232	0.8951	51710	19.4253	0.0062674
genus..Eubacteriumnodatumgroup.id.11297	bipolar disorder	2	rs10458299	T	C	-0.187753	0.041969	8.37e-06	3271	0.012002	0.0235	0.6111	51710	20.0131	0.00608115
genus..Eubacteriumnodatumgroup.id.11297	bipolar disorder	3	rs11006576	A	G	-0.110167	0.024593	7.99e-06	3295	0.017604	0.0135	0.1918	51710	20.067	0.00605327
genus..Eubacteriumnodatumgroup.id.11297	bipolar disorder	4	rs113893692	C	T	-0.185107	0.0403573	5.76e-06	3195	-0.016503	0.0224	0.462	51710	21.0379	0.00654155
genus..Eubacteriumnodatumgroup.id.11297	bipolar disorder	5	rs34297067	A	G	-0.186907	0.0341475	6.6e-08	3271	-0.004199	0.0185	0.8222	51710	29.9593	0.00907593
genus..Eubacteriumnodatumgroup.id.11297	bipolar disorder	6	rs61841040	G	T	0.160621	0.0341609	3.56e-06	3295	0.002804	0.0185	0.8787	51710	22.1078	0.00666479
genus..Eubacteriumnodatumgroup.id.11297	bipolar disorder	7	rs6818880	A	G	-0.110081	0.0245964	7.83e-06	3291	-0.017797	0.0138	0.1974	51710	20.0298	0.00604942
genus..Eubacteriumnodatumgroup.id.11297	bipolar disorder	8	rs77910827	C	T	0.201788	0.0413568	9.05e-07	3271	0.030098	0.0225	0.1808	51710	23.8066	0.00722551
genus..Eubacteriumnodatumgroup.id.11297	bipolar disorder	9	rs7827125	C	T	0.1223	0.0271331	7.17e-06	3294	-0.0134	0.0152	0.3774	51710	20.3166	0.00612996
genus..Eubacteriumnodatumgroup.id.11297	bipolar disorder	10	rs7880204	T	C	-0.125454	0.0275303	6.84e-06	3294	-0.003697	0.0154	0.8098	51710	20.7656	0.00626459
genus..Eubacteriumnodatumgroup.id.11297	bipolar disorder	11	rs9425984	T	C	-0.130234	0.0292347	7.21e-06	3294	0.0045	0.0158	0.773499	51710	19.845	0.00598852
genus..Eubacteriumoxidoreducensgroup.id.11339	bipolar disorder	1	rs12129908	C	A	0.0893272	0.0198333	5.8e-06	5377	0.003295	0.0135	0.8071	51710	20.2852	0.0037584
genus..Eubacteriumoxidoreducensgroup.id.11339	bipolar disorder	2	rs12423772	G	T	0.14098	0.0295029	2.63e-06	5321	0.040499	0.0259	0.1189	51710	22.8341	0.00427298
genus..Eubacteriumoxidoreducensgroup.id.11339	bipolar disorder	3	rs1425962	G	C	0.0906104	0.0200612	7.32e-06	5321	0.008395	0.0151	0.576301	51710	20.4005	0.00381932
genus..Eubacteriumoxidoreducensgroup.id.11339	bipolar disorder	4	rs2973294	G	T	0.0923559	0.0195439	2.39e-06	5378	-0.002796	0.0135	0.8352	51710	22.331	0.00413511
genus..Eubacteriumoxidoreducensgroup.id.11339	bipolar disorder	5	rs34561138	G	A	0.216145	0.045992	2.51e-06	4186	-0.036399	0.0279	0.1921	51710	22.0865	0.0052486
genus..Eubacteriumrectalegroup.id.14374	bipolar disorder	1	rs10248854	C	A	-0.0527827	0.0113463	4.21e-06	17348	-0.003404	0.014	0.809	51710	21.6407	0.00124589
genus..Eubacteriumrectalegroup.id.14374	bipolar disorder	2	rs10797540	A	G	0.0503179	0.0108389	3.53e-06	17350	-0.002804	0.0135	0.8381	51710	21.5512	0.0012406
genus..Eubacteriumrectalegroup.id.14374	bipolar disorder	3	rs10892089	C	G	-0.0635522	0.0140072	6.22e-06	17351	0.011998	0.0172	0.4857	51710	20.5852	0.001185
genus..Eubacteriumrectalegroup.id.14374	bipolar disorder	4	rs117151453	G	C	-0.113141	0.0243541	1.84e-06	13908	0.040801	0.0288	0.1563	51710	21.582	0.00154936
genus..Eubacteriumrectalegroup.id.14374	bipolar disorder	5	rs143694765	T	C	0.0870025	0.019779	9.75e-06	15124	-0.021898	0.024	0.3609	51710	19.3489	0.00127772
genus..Eubacteriumrectalegroup.id.14374	bipolar disorder	6	rs16960159	C	G	-0.156596	0.0336234	4.1e-06	8334	0.053304	0.031	0.0848907	51710	21.6909	0.00259595
genus..Eubacteriumrectalegroup.id.14374	bipolar disorder	7	rs2884897	A	G	-0.129364	0.0289021	6.44e-06	10813	-0.017502	0.0318	0.5835	51710	20.034	0.00184934
genus..Eubacteriumrectalegroup.id.14374	bipolar disorder	8	rs314726	T	C	0.0528824	0.0109486	1.38e-06	16966	-0.011901	0.0141	0.3978	51710	23.3293	0.00137318
genus..Eubacteriumrectalegroup.id.14374	bipolar disorder	9	rs35398954	A	G	-0.0901402	0.0174602	5.4e-07	16621	-0.010404	0.0213	0.625	51710	26.6526	0.00160098
genus..Eubacteriumrectalegroup.id.14374	bipolar disorder	10	rs3980709	A	T	-0.0622701	0.0140572	6.86e-06	17340	-0.007599	0.018	0.675499	51710	19.623	0.00113038
genus..Eubacteriumrectalegroup.id.14374	bipolar disorder	11	rs59427698	A	G	-0.0576035	0.0130853	5.37e-06	16613	-0.0006	0.016	0.969	51710	19.3789	0.00116513
genus..Eubacteriumrectalegroup.id.14374	bipolar disorder	12	rs62547233	A	G	0.0536319	0.0120201	9.9e-06	17347	-0.009505	0.0149	0.5231	51710	19.9082	0.00114633
genus..Eubacteriumruminantiumgroup.id.11340	bipolar disorder	1	rs10131724	A	C	-0.199832	0.0414577	2.39e-06	5071	-0.059803	0.0319	0.0608303	51710	23.2338	0.00456081
genus..Eubacteriumruminantiumgroup.id.11340	bipolar disorder	2	rs112375806	T	A	0.143141	0.0293757	5.82e-06	7123	-0.033802	0.0251	0.177	51710	23.7438	0.00332233
genus..Eubacteriumruminantiumgroup.id.11340	bipolar disorder	3	rs11637981	G	T	-0.073258	0.0160888	5.44e-06	7718	-0.0004	0.0136	0.9747	51710	20.733	0.00267913
genus..Eubacteriumruminantiumgroup.id.11340	bipolar disorder	4	rs13025464	T	C	-0.0737077	0.0163786	6.97e-06	7738	0.015095	0.0137	0.2681	51710	20.2523	0.00261042
genus..Eubacteriumruminantiumgroup.id.11340	bipolar disorder	5	rs139749	C	T	-0.0845439	0.0171791	8.59e-07	7314	-0.003902	0.0153	0.7996	51710	24.2195	0.00330046
genus..Eubacteriumruminantiumgroup.id.11340	bipolar disorder	6	rs16891896	G	A	-0.174787	0.0390573	2.38e-06	4753	0.075198	0.0309	0.01486	51710	20.0269	0.00419586
genus..Eubacteriumruminantiumgroup.id.11340	bipolar disorder	7	rs17519472	C	T	0.107804	0.0233984	4.7e-06	7710	-0.0044	0.0188	0.816	51710	21.2275	0.00274569
genus..Eubacteriumruminantiumgroup.id.11340	bipolar disorder	8	rs209813	G	A	-0.103488	0.0236391	9.23e-06	7264	0.051104	0.0192	0.00783394	51710	19.1655	0.00263148
genus..Eubacteriumruminantiumgroup.id.11340	bipolar disorder	9	rs2116427	A	G	0.0911461	0.0182353	4.67e-07	7739	0.018498	0.0163	0.2537	51710	24.9833	0.00321784
genus..Eubacteriumruminantiumgroup.id.11340	bipolar disorder	10	rs2229917	A	G	0.153538	0.0323922	2.16e-06	7050	-0.028801	0.0285	0.3117	51710	22.4673	0.00317672
genus..Eubacteriumruminantiumgroup.id.11340	bipolar disorder	11	rs2418654	C	T	-0.0748879	0.0165852	6.17e-06	7314	-0.001499	0.0157	0.9222	51710	20.3884	0.00277984
genus..Eubacteriumruminantiumgroup.id.11340	bipolar disorder	12	rs2817174	C	T	-0.0734306	0.0163687	7.87e-06	7710	-0.003902	0.0136	0.773701	51710	20.1246	0.00260339
genus..Eubacteriumruminantiumgroup.id.11340	bipolar disorder	13	rs57340348	T	C	-0.0979429	0.0212166	4.93e-06	7314	-0.021499	0.0178	0.2272	51710	21.3106	0.0029052
genus..Eubacteriumruminantiumgroup.id.11340	bipolar disorder	14	rs606117	A	G	0.0833243	0.018056	4.82e-06	7263	-0.011496	0.0144	0.4239	51710	21.2961	0.00292357
genus..Eubacteriumruminantiumgroup.id.11340	bipolar disorder	15	rs6676699	G	T	-0.0888124	0.0196447	6.38e-06	7708	-0.009198	0.0166	0.5806	51710	20.4388	0.00264462
genus..Eubacteriumruminantiumgroup.id.11340	bipolar disorder	16	rs7000472	A	G	-0.0762282	0.016523	4.07e-06	7739	0.019401	0.0138	0.1585	51710	21.284	0.00274268
genus..Eubacteriumruminantiumgroup.id.11340	bipolar disorder	17	rs72836424	C	T	-0.139825	0.030069	2.62e-06	7314	0.013703	0.0251	0.585901	51710	21.6237	0.00294777
genus..Eubacteriumruminantiumgroup.id.11340	bipolar disorder	18	rs73139629	A	C	-0.115098	0.0247909	5.36e-06	7314	0.013804	0.0215	0.5219	51710	21.555	0.00293843
genus..Eubacteriumventriosumgroup.id.11341	bipolar disorder	1	rs11617697	A	G	-0.143349	0.0286241	7.22e-07	11497	-0.015296	0.0339	0.6529	51710	25.0798	0.00217667
genus..Eubacteriumventriosumgroup.id.11341	bipolar disorder	2	rs12964517	G	A	0.0587198	0.0123453	2.07e-06	15289	-0.001599	0.0145	0.9129	51710	22.6237	0.00147755
genus..Eubacteriumventriosumgroup.id.11341	bipolar disorder	3	rs13082419	C	T	-0.0715522	0.016137	9.56e-06	14501	0.030098	0.0188	0.1086	51710	19.6608	0.00135399
genus..Eubacteriumventriosumgroup.id.11341	bipolar disorder	4	rs16884680	G	T	-0.0906428	0.0191909	1.74e-06	15289	0.033702	0.0234	0.1501	51710	22.3088	0.00145701
genus..Eubacteriumventriosumgroup.id.11341	bipolar disorder	5	rs35179274	C	T	-0.0627263	0.013786	5.76e-06	15287	-0.0006	0.016	0.9681	51710	20.7026	0.00135243
genus..Eubacteriumventriosumgroup.id.11341	bipolar disorder	6	rs3809430	T	C	-0.0548171	0.0118426	3.55e-06	15287	0.002098	0.0138	0.8789	51710	21.426	0.00139962
genus..Eubacteriumventriosumgroup.id.11341	bipolar disorder	7	rs6048195	A	T	-0.0603594	0.011658	2.5e-07	14839	0.018704	0.0151	0.2167	51710	26.8067	0.00180324
genus..Eubacteriumventriosumgroup.id.11341	bipolar disorder	8	rs66746423	C	T	0.0751501	0.0164978	6.11e-06	14578	0.021101	0.0186	0.2584	51710	20.7494	0.00142131
genus..Eubacteriumventriosumgroup.id.11341	bipolar disorder	9	rs66830358	T	A	0.0528752	0.0117972	6.87e-06	14913	-0.023697	0.0149	0.1127	51710	20.0884	0.00134522
genus..Eubacteriumventriosumgroup.id.11341	bipolar disorder	10	rs6704822	A	G	0.0739179	0.0166705	6.62e-06	15289	0.001199	0.0202	0.954	51710	19.6609	0.0012843
genus..Eubacteriumventriosumgroup.id.11341	bipolar disorder	11	rs72783037	C	A	0.0658926	0.0143747	6.55e-06	15286	0.015398	0.0169	0.3647	51710	21.0124	0.00137273
genus..Eubacteriumventriosumgroup.id.11341	bipolar disorder	12	rs73615400	T	C	-0.0956303	0.0193428	9.54e-07	15146	-0.005204	0.0244	0.8317	51710	24.443	0.00161122
genus..Eubacteriumventriosumgroup.id.11341	bipolar disorder	13	rs73849225	T	C	0.0975711	0.0224388	5.21e-06	14573	0.016798	0.027	0.5332	51710	18.9079	0.00129578
genus..Eubacteriumventriosumgroup.id.11341	bipolar disorder	14	rs876734	C	T	-0.0618696	0.0132532	2.89e-06	14913	-0.001998	0.0161	0.9021	51710	21.7927	0.00145919
genus..Eubacteriumxylanophilumgroup.id.14375	bipolar disorder	1	rs10140184	A	C	0.0576795	0.012599	4.96e-06	12930	0.007403	0.0157	0.6364	51710	20.959	0.00161834
genus..Eubacteriumxylanophilumgroup.id.14375	bipolar disorder	2	rs10917203	A	C	0.0612633	0.0130917	3.15e-06	12930	0.023801	0.0149	0.1091	51710	21.8983	0.00169074
genus..Eubacteriumxylanophilumgroup.id.14375	bipolar disorder	3	rs112176119	C	T	-0.113455	0.0245762	3.33e-06	12199	0.013095	0.0305	0.6664	51710	21.3119	0.00174397
genus..Eubacteriumxylanophilumgroup.id.14375	bipolar disorder	4	rs12980122	C	G	-0.108274	0.0238257	5.02e-06	12039	-0.003697	0.0317	0.9082	51710	20.6516	0.00171245
genus..Eubacteriumxylanophilumgroup.id.14375	bipolar disorder	5	rs13239072	G	A	0.0687427	0.0142728	1.82e-06	13307	-0.001299	0.0157	0.9364	51710	23.1971	0.00174019
genus..Eubacteriumxylanophilumgroup.id.14375	bipolar disorder	6	rs17830032	G	A	-0.160597	0.0310515	2.39e-07	9527	-0.038596	0.0313	0.2181	51710	26.7494	0.00279988
genus..Eubacteriumxylanophilumgroup.id.14375	bipolar disorder	7	rs1999224	G	T	-0.0949051	0.0203503	3.75e-06	13309	-0.032496	0.0227	0.1523	51710	21.749	0.00163149
genus..Eubacteriumxylanophilumgroup.id.14375	bipolar disorder	8	rs2012708	A	G	0.0573202	0.0126905	6.53e-06	13306	0.002497	0.014	0.8581	51710	20.4013	0.0015309
genus..Eubacteriumxylanophilumgroup.id.14375	bipolar disorder	9	rs2213117	T	G	0.0877797	0.0189012	4.21e-06	12878	0.001399	0.0215	0.9493	51710	21.5679	0.00167199
genus..Eubacteriumxylanophilumgroup.id.14375	bipolar disorder	10	rs4654122	C	G	0.0553508	0.0123588	7.2e-06	13309	0.002497	0.0135	0.8554	51710	20.0584	0.00150486
genus..Eubacteriumxylanophilumgroup.id.14375	bipolar disorder	11	rs75586835	A	G	-0.114498	0.0263455	9.39e-06	12550	-0.069597	0.0286	0.01483	51710	18.8878	0.00150274
genus..Eubacteriumxylanophilumgroup.id.14375	bipolar disorder	12	rs79582700	C	G	-0.0951677	0.0199969	2.41e-06	13256	-0.0004	0.0215	0.9853	51710	22.6492	0.00170569
genus..Ruminococcusgauvreauiigroup.id.11342	bipolar disorder	1	rs10931481	G	A	0.0610096	0.0130484	3.38e-06	13382	-0.003504	0.0145	0.8085	51710	21.8615	0.00163098
genus..Ruminococcusgauvreauiigroup.id.11342	bipolar disorder	2	rs12079579	A	G	0.0955324	0.0213436	5.04e-06	12986	-0.027001	0.0238	0.2557	51710	20.0339	0.00154035
genus..Ruminococcusgauvreauiigroup.id.11342	bipolar disorder	3	rs12539819	C	T	0.110654	0.0240684	4.49e-06	11860	-0.044897	0.0325	0.1667	51710	21.1367	0.00177901
genus..Ruminococcusgauvreauiigroup.id.11342	bipolar disorder	4	rs13188803	T	A	0.0709419	0.0156855	7.28e-06	12834	0.013095	0.0167	0.4316	51710	20.4554	0.00159131
genus..Ruminococcusgauvreauiigroup.id.11342	bipolar disorder	5	rs1391597	C	T	0.0590284	0.0124874	1.86e-06	13382	0.009101	0.0139	0.5127	51710	22.345	0.001667
genus..Ruminococcusgauvreauiigroup.id.11342	bipolar disorder	6	rs2047242	A	G	-0.067603	0.0133738	2.46e-07	13369	0.019499	0.0148	0.1873	51710	25.552	0.00190764
genus..Ruminococcusgauvreauiigroup.id.11342	bipolar disorder	7	rs2105937	A	G	0.0580215	0.0127806	5.1e-06	13364	0.006399	0.0148	0.666801	51710	20.61	0.00153982
genus..Ruminococcusgauvreauiigroup.id.11342	bipolar disorder	8	rs2166943	A	C	0.0566974	0.0123497	5.28e-06	13377	0.0204	0.0136	0.1331	51710	21.0773	0.00157316
genus..Ruminococcusgauvreauiigroup.id.11342	bipolar disorder	9	rs289410	G	A	-0.0654926	0.0139101	2.27e-06	13380	0.013602	0.0154	0.3751	51710	22.1678	0.00165405
genus..Ruminococcusgauvreauiigroup.id.11342	bipolar disorder	10	rs431418	A	G	-0.094737	0.0210157	5.54e-06	13289	0.031198	0.0227	0.169	51710	20.3213	0.00152685
genus..Ruminococcusgauvreauiigroup.id.11342	bipolar disorder	11	rs71386687	T	G	0.121037	0.02386	2.91e-07	11340	0.025697	0.033	0.4361	51710	25.7333	0.00226412
genus..Ruminococcusgauvreauiigroup.id.11342	bipolar disorder	12	rs73802842	C	A	0.0736808	0.0169665	7.48e-06	13382	0.025697	0.0193	0.1812	51710	18.8593	0.00140732
genus..Ruminococcusgauvreauiigroup.id.11342	bipolar disorder	13	rs9870933	A	G	0.0621643	0.0126072	8.49e-07	13382	0.015598	0.0139	0.2604	51710	24.3135	0.00181358
genus..Ruminococcusgnavusgroup.id.14376	bipolar disorder	1	rs11597105	A	G	0.114673	0.0250653	6.95e-06	6328	-0.015002	0.0192	0.4332	51710	20.9303	0.00329667
genus..Ruminococcusgnavusgroup.id.14376	bipolar disorder	2	rs11864644	T	C	-0.139804	0.0318253	5.01e-06	6241	0.0377	0.0274	0.1682	51710	19.2971	0.00308245
genus..Ruminococcusgnavusgroup.id.14376	bipolar disorder	3	rs12136548	C	T	0.0901946	0.0196476	3.1e-06	6401	-0.028403	0.0146	0.0519003	51710	21.0738	0.00328146
genus..Ruminococcusgnavusgroup.id.14376	bipolar disorder	4	rs12989336	G	A	-0.0846861	0.0187936	7.12e-06	6401	-0.020998	0.0142	0.139	51710	20.305	0.00316213
genus..Ruminococcusgnavusgroup.id.14376	bipolar disorder	5	rs13163520	G	A	-0.127377	0.0233883	5.61e-08	6326	0.006099	0.0178	0.730299	51710	29.6611	0.00466688
genus..Ruminococcusgnavusgroup.id.14376	bipolar disorder	6	rs2909242	C	A	-0.0909965	0.018351	7.41e-07	6401	-0.018998	0.0142	0.1796	51710	24.5883	0.00382663
genus..Ruminococcusgnavusgroup.id.14376	bipolar disorder	7	rs3124783	A	G	-0.11599	0.0249099	2.67e-06	6401	-0.038304	0.019	0.0443302	51710	21.6818	0.00337581
genus..Ruminococcusgnavusgroup.id.14376	bipolar disorder	8	rs4388134	C	T	-0.0904997	0.0203544	9.12e-06	6399	-0.047904	0.0162	0.00312399	51710	19.7686	0.00307982
genus..Ruminococcusgnavusgroup.id.14376	bipolar disorder	9	rs62167033	T	C	0.185289	0.0396295	3.5e-06	5194	-0.073399	0.0299	0.0139701	51710	21.8606	0.00419117
genus..Ruminococcusgnavusgroup.id.14376	bipolar disorder	10	rs78399089	T	C	0.144445	0.0326618	6.63e-06	5944	-0.028502	0.0241	0.237	51710	19.558	0.00327959
genus..Ruminococcusgnavusgroup.id.14376	bipolar disorder	11	rs934940	A	C	-0.105045	0.0229588	2.74e-06	6309	-0.018001	0.018	0.3165	51710	20.9339	0.00330713
genus..Ruminococcusgnavusgroup.id.14376	bipolar disorder	12	rs9872758	T	C	0.0849233	0.0176643	1.66e-06	6398	-0.005304	0.014	0.704301	51710	23.1132	0.00359956
genus..Ruminococcustorquesgroup.id.14377	bipolar disorder	1	rs10904297	A	G	-0.167804	0.0389812	2.69e-06	3143	0.001699	0.0365	0.9639	51710	18.5309	0.00586135
genus..Ruminococcustorquesgroup.id.14377	bipolar disorder	2	rs10967781	C	A	0.0507994	0.0113322	8.37e-06	17791	-0.002198	0.0144	0.8807	51710	20.0949	0.00112822
genus..Ruminococcustorquesgroup.id.14377	bipolar disorder	3	rs12434631	A	G	0.074697	0.0153401	2.77e-06	17353	0.010505	0.0219	0.6295	51710	23.7111	0.00136454
genus..Ruminococcustorquesgroup.id.14377	bipolar disorder	4	rs13154778	T	A	0.0563358	0.0129526	7.16e-06	17795	0.002202	0.017	0.8974	51710	18.917	0.00106192
genus..Ruminococcustorquesgroup.id.14377	bipolar disorder	5	rs1475330	T	C	0.0523492	0.01182	8.13e-06	17353	0.004798	0.0155	0.756401	51710	19.6147	0.00112906
genus..Ruminococcustorquesgroup.id.14377	bipolar disorder	6	rs1972694	T	A	-0.0614094	0.0137321	8.93e-06	17353	0.002503	0.018	0.8913	51710	19.9986	0.00115113
genus..Ruminococcustorquesgroup.id.14377	bipolar disorder	7	rs35866622	T	C	-0.0612024	0.0109421	2.21e-08	17240	0.040604	0.014	0.00379001	51710	31.2848	0.00181138
genus..Ruminococcustorquesgroup.id.14377	bipolar disorder	8	rs4073731	T	C	0.0651948	0.0142221	4.05e-06	17793	-0.013896	0.0186	0.4551	51710	21.0135	0.0011796
genus..Ruminococcustorquesgroup.id.14377	bipolar disorder	9	rs73130967	A	T	0.0770375	0.0168264	3.71e-06	17011	0.017398	0.02	0.3861	51710	20.9614	0.00123071
genus..Ruminococcustorquesgroup.id.14377	bipolar disorder	10	rs77034621	T	G	-0.151553	0.0335878	6.07e-06	8567	-0.006099	0.0307	0.8412	51710	20.3594	0.00237086
genus..Ruminococcustorquesgroup.id.14377	bipolar disorder	11	rs773123	T	A	0.0824005	0.0173862	1.59e-06	17011	-0.003703	0.0208	0.8607	51710	22.4622	0.00131871
genus..Ruminococcustorquesgroup.id.14377	bipolar disorder	12	rs8080469	G	A	0.0490727	0.0107036	3.5e-06	17798	0.011698	0.0134	0.3824	51710	21.0193	0.0011796
genus..Ruminococcustorquesgroup.id.14377	bipolar disorder	13	rs8141465	A	G	0.0480778	0.0107442	9.65e-06	17791	0.001299	0.0136	0.9216	51710	20.0235	0.00112422
genus.Actinomyces.id.423	bipolar disorder	1	rs10787984	G	C	0.094316	0.0213513	9.62e-06	7468	-0.008999	0.0175	0.6058	51710	19.5129	0.00260606
genus.Actinomyces.id.423	bipolar disorder	2	rs2715439	C	T	0.0746684	0.0164822	6.27e-06	7468	-0.002198	0.0134	0.8681	51710	20.5232	0.00274061
genus.Actinomyces.id.423	bipolar disorder	3	rs34583783	G	T	0.126596	0.0268461	4.49e-06	7468	0.015896	0.0218	0.4662	51710	22.2371	0.00296881
genus.Actinomyces.id.423	bipolar disorder	4	rs35011108	A	G	0.232634	0.0512044	6.34e-06	3515	0.026603	0.0391	0.496	51710	20.641	0.00583798
genus.Actinomyces.id.423	bipolar disorder	5	rs4073240	G	A	0.0749687	0.0167368	7.94e-06	7468	-0.006499	0.014	0.6423	51710	20.0638	0.00267944
genus.Actinomyces.id.423	bipolar disorder	6	rs71315246	A	G	-0.0969809	0.021925	9.83e-06	7468	0.002397	0.0187	0.8962	51710	19.5655	0.00261307
genus.Actinomyces.id.423	bipolar disorder	7	rs7915461	T	C	0.18776	0.0401636	5.92e-06	5282	-0.003005	0.0233	0.8985	51710	21.8544	0.00412048
genus.Adlercreutzia.id.812	bipolar disorder	1	rs1046175	C	G	0.112758	0.0255994	6.36e-06	8051	-0.0009	0.0226	0.9668	51710	19.4015	0.00240403
genus.Adlercreutzia.id.812	bipolar disorder	2	rs11604400	C	T	-0.102524	0.0234834	9.74e-06	8107	-0.011504	0.0207	0.578	51710	19.0604	0.00234559
genus.Adlercreutzia.id.812	bipolar disorder	3	rs12522517	A	T	-0.104884	0.0234695	4.41e-06	8187	-0.059198	0.0217	0.00629695	51710	19.9717	0.0024335
genus.Adlercreutzia.id.812	bipolar disorder	4	rs13231526	C	A	0.143237	0.0311654	4.81e-06	8051	0.015499	0.0257	0.5451	51710	21.1234	0.00261684
genus.Adlercreutzia.id.812	bipolar disorder	5	rs2147798	C	G	0.0922959	0.0192121	1.4e-06	8243	-0.030696	0.0168	0.0676394	51710	23.0788	0.00279199
genus.Adlercreutzia.id.812	bipolar disorder	6	rs2717140	C	T	-0.119225	0.0251081	2.05e-06	8243	-0.003603	0.0217	0.8667	51710	22.548	0.00272795
genus.Adlercreutzia.id.812	bipolar disorder	7	rs55719207	G	A	-0.0699243	0.0158036	9.61e-06	8243	0.0009	0.0155	0.9522	51710	19.5769	0.00236934
genus.Adlercreutzia.id.812	bipolar disorder	8	rs6664405	T	C	-0.0953084	0.0210752	5.23e-06	8051	-0.041697	0.0207	0.0439299	51710	20.4513	0.00253378
genus.Adlercreutzia.id.812	bipolar disorder	9	rs7680684	C	T	-0.083381	0.0168901	9.77e-07	8243	-0.010505	0.0148	0.4763	51710	24.3708	0.00294783
genus.Adlercreutzia.id.812	bipolar disorder	10	rs80078995	A	T	-0.11324	0.0232586	1.57e-06	8243	0.050997	0.0204	0.0126401	51710	23.7044	0.00286746
genus.Adlercreutzia.id.812	bipolar disorder	11	rs9490822	C	T	-0.0734512	0.0155789	2.54e-06	8243	-0.004997	0.014	0.723099	51710	22.2292	0.00268949
genus.Adlercreutzia.id.812	bipolar disorder	12	rs9915817	T	C	0.0749219	0.016833	8.22e-06	8243	0.010801	0.0147	0.462701	51710	19.8104	0.00239754
genus.Akkermansia.id.4037	bipolar disorder	1	rs11184341	G	C	0.0655855	0.0142236	4.06e-06	11863	0.005405	0.0147	0.7127	51710	21.2615	0.00178905
genus.Akkermansia.id.4037	bipolar disorder	2	rs111862613	T	C	0.0911199	0.0196748	3.39e-06	11620	0.006201	0.0248	0.8045	51710	21.4489	0.00184246
genus.Akkermansia.id.4037	bipolar disorder	3	rs117107102	A	G	0.204406	0.0431629	3.01e-06	4974	0.055804	0.0349	0.1106	51710	22.4268	0.00448856
genus.Akkermansia.id.4037	bipolar disorder	4	rs11729256	T	C	0.0750473	0.0150184	6.58e-07	11860	0.032699	0.0154	0.0334303	51710	24.9702	0.00210099
genus.Akkermansia.id.4037	bipolar disorder	5	rs12908520	G	A	0.061772	0.0130954	2.26e-06	11862	0.008103	0.0136	0.5531	51710	22.2509	0.0018723
genus.Akkermansia.id.4037	bipolar disorder	6	rs2602429	C	T	0.0745352	0.0156201	2.72e-06	11689	-0.001399	0.0175	0.9355	51710	22.7695	0.00194416
genus.Akkermansia.id.4037	bipolar disorder	7	rs4242783	G	A	0.0685454	0.0147701	3e-06	11689	-0.0045	0.0156	0.7716	51710	21.5373	0.00183914
genus.Akkermansia.id.4037	bipolar disorder	8	rs4936098	A	G	0.0649225	0.0135934	1.1e-06	11857	-0.001101	0.0141	0.9368	51710	22.8105	0.00192011
genus.Akkermansia.id.4037	bipolar disorder	9	rs61779207	G	A	-0.0760539	0.0167769	6.32e-06	11590	0.025102	0.0174	0.1492	51710	20.5503	0.00176997
genus.Akkermansia.id.4037	bipolar disorder	10	rs74542928	T	C	0.112623	0.0236434	1.48e-06	11215	-0.007196	0.0232	0.7558	51710	22.6898	0.00201908
genus.Akkermansia.id.4037	bipolar disorder	11	rs9349825	A	G	-0.0703407	0.0147133	2.6e-06	11857	0.008196	0.0152	0.5913	51710	22.8557	0.0019239
genus.Akkermansia.id.4037	bipolar disorder	12	rs941682	G	A	-0.0632957	0.0143777	9.17e-06	11808	-0.008603	0.0149	0.5659	51710	19.3808	0.00163864
genus.Alistipes.id.968	bipolar disorder	1	rs1107244	G	A	0.0758558	0.0171182	3.59e-06	17571	0.054498	0.0235	0.0201502	51710	19.6363	0.00111629
genus.Alistipes.id.968	bipolar disorder	2	rs11769002	G	A	-0.0528793	0.0109389	1.45e-06	17571	0.008698	0.0138	0.5277	51710	23.3683	0.00132817
genus.Alistipes.id.968	bipolar disorder	3	rs11958296	A	G	-0.0981222	0.0218272	9.3e-06	16214	-0.019805	0.0259	0.4451	51710	20.2087	0.00124482
genus.Alistipes.id.968	bipolar disorder	4	rs12990744	C	T	-0.0776618	0.0172986	8.21e-06	16694	-0.001998	0.023	0.9297	51710	20.1556	0.0012059
genus.Alistipes.id.968	bipolar disorder	5	rs1689282	A	C	-0.0520061	0.0113942	5.28e-06	17090	-0.018704	0.0142	0.1893	51710	20.8325	0.00121751
genus.Alistipes.id.968	bipolar disorder	6	rs2290844	C	T	0.0813969	0.0191632	9.1e-06	17571	0.009697	0.0248	0.6945	51710	18.0418	0.00102574
genus.Alistipes.id.968	bipolar disorder	7	rs2450745	A	C	-0.080524	0.0184702	7.12e-06	17571	0.014504	0.0233	0.5334	51710	19.0068	0.00108054
genus.Alistipes.id.968	bipolar disorder	8	rs2875322	T	C	-0.0580945	0.0131432	8.78e-06	17459	0.0189	0.0168	0.2598	51710	19.5373	0.00111779
genus.Alistipes.id.968	bipolar disorder	9	rs34417064	A	G	-0.048202	0.0106868	7.01e-06	17570	-0.007095	0.0134	0.597	51710	20.3437	0.00115653
genus.Alistipes.id.968	bipolar disorder	10	rs4810359	A	G	-0.0652428	0.0146155	7.5e-06	17380	0.015205	0.0184	0.407	51710	19.9267	0.00114522
genus.Alistipes.id.968	bipolar disorder	11	rs62576416	T	C	0.0492647	0.0109733	7.5e-06	17564	0.009505	0.0137	0.49	51710	20.1557	0.00114624
genus.Alistipes.id.968	bipolar disorder	12	rs67281112	G	C	0.0634575	0.0137846	3.92e-06	17090	-0.003305	0.0187	0.8576	51710	21.1923	0.00123851
genus.Alistipes.id.968	bipolar disorder	13	rs67705352	T	G	-0.0532404	0.0110864	1.65e-06	17567	-0.003496	0.0139	0.8024	51710	23.0622	0.00131109
genus.Alistipes.id.968	bipolar disorder	14	rs7129639	C	A	-0.0524955	0.0109584	1.78e-06	17571	-0.0001	0.0137	0.9932	51710	22.9484	0.00130433
genus.Alistipes.id.968	bipolar disorder	15	rs8130320	A	G	-0.049002	0.010717	4.84e-06	17571	0.007899	0.0134	0.557799	51710	20.9064	0.00118841
genus.Allisonella.id.2174	bipolar disorder	1	rs1901739	T	G	0.115769	0.0248626	3.59e-06	3212	-0.006602	0.0135	0.625801	51710	21.6814	0.00670486
genus.Allisonella.id.2174	bipolar disorder	2	rs35110698	T	C	-0.146322	0.0320852	5.72e-06	3212	-0.009202	0.018	0.6093	51710	20.7974	0.00643326
genus.Allisonella.id.2174	bipolar disorder	3	rs35778461	C	T	0.146679	0.0297186	1.21e-06	3212	0.004802	0.0168	0.774	51710	24.3601	0.007527
genus.Allisonella.id.2174	bipolar disorder	4	rs594561	C	T	0.112231	0.0251681	9.41e-06	3212	0.021101	0.0136	0.1191	51710	19.8849	0.00615272
genus.Allisonella.id.2174	bipolar disorder	5	rs602075	A	G	0.168974	0.0296976	3.57e-08	3212	-0.021898	0.0154	0.1565	51710	32.3742	0.00997858
genus.Allisonella.id.2174	bipolar disorder	6	rs7898615	T	G	0.167966	0.0373586	8.87e-06	3212	0.0089	0.0212	0.6736	51710	20.2145	0.00625407
genus.Alloprevotella.id.961	bipolar disorder	1	rs12675596	G	T	0.145669	0.0290678	9.64e-07	3008	0.0003	0.0156	0.9828	51710	25.1136	0.00827981
genus.Alloprevotella.id.961	bipolar disorder	2	rs17380632	A	T	0.125564	0.0280409	9.27e-06	3009	0.004699	0.0147	0.748001	51710	20.0515	0.00661972
genus.Alloprevotella.id.961	bipolar disorder	3	rs2154444	T	G	0.138234	0.0308961	8.37e-06	3009	-0.005304	0.0163	0.743901	51710	20.0182	0.00660881
genus.Alloprevotella.id.961	bipolar disorder	4	rs34619204	G	A	-0.156037	0.0344392	8.84e-06	3003	-0.024205	0.0174	0.164	51710	20.528	0.00678943
genus.Alloprevotella.id.961	bipolar disorder	5	rs4364940	A	G	0.126418	0.0282207	8.58e-06	3008	-0.020897	0.0151	0.1662	51710	20.0669	0.00662695
genus.Alloprevotella.id.961	bipolar disorder	6	rs4680035	A	G	-0.119599	0.0259446	4.99e-06	3007	-0.017797	0.0134	0.1852	51710	21.2503	0.00701735
genus.Alloprevotella.id.961	bipolar disorder	7	rs58212166	A	G	-0.161506	0.0359102	7.94e-06	3005	-0.007004	0.02	0.7263	51710	20.2274	0.00668624
genus.Anaerofilum.id.2053	bipolar disorder	1	rs10794359	T	C	-0.0953524	0.02006	2.23e-06	4994	0.026301	0.0148	0.0767308	51710	22.5945	0.00450395
genus.Anaerofilum.id.2053	bipolar disorder	2	rs1563175	A	C	0.0923834	0.0202157	5.54e-06	5051	-0.014302	0.0135	0.2889	51710	20.8838	0.00411757
genus.Anaerofilum.id.2053	bipolar disorder	3	rs17012738	T	G	0.0903417	0.0200239	7.24e-06	5051	-0.014302	0.0135	0.2886	51710	20.3553	0.00401378
genus.Anaerofilum.id.2053	bipolar disorder	4	rs17096874	C	T	-0.126337	0.0268919	2.86e-06	5051	0.001701	0.0181	0.9251	51710	22.0708	0.00435058
genus.Anaerofilum.id.2053	bipolar disorder	5	rs17105491	G	C	-0.193107	0.0411187	1.57e-06	4856	0.050304	0.027	0.0626801	51710	22.0557	0.0045214
genus.Anaerofilum.id.2053	bipolar disorder	6	rs4244069	G	A	-0.146775	0.0326594	9.81e-06	5030	-0.005505	0.0219	0.8002	51710	20.1969	0.00399923
genus.Anaerofilum.id.2053	bipolar disorder	7	rs4506496	G	A	0.10309	0.0212861	1.49e-06	4935	0.035202	0.0144	0.0143499	51710	23.4552	0.00473034
genus.Anaerofilum.id.2053	bipolar disorder	8	rs712981	A	C	0.10076	0.0202902	6.83e-07	5051	0.020802	0.0139	0.1332	51710	24.6603	0.00485854
genus.Anaerofilum.id.2053	bipolar disorder	9	rs79598899	C	T	0.182586	0.0357284	3.75e-07	4709	-0.008405	0.027	0.754401	51710	26.1159	0.00551538
genus.Anaerofilum.id.2053	bipolar disorder	10	rs816292	T	C	-0.113003	0.02204	2.64e-07	5017	0.012502	0.0149	0.4019	51710	26.2877	0.00521241
genus.Anaerofilum.id.2053	bipolar disorder	11	rs9299345	T	C	-0.1364	0.0302372	8.04e-06	5051	-0.004701	0.0206	0.8214	51710	20.349	0.00401255
genus.Anaerostipes.id.1991	bipolar disorder	1	rs10502061	A	G	0.0835752	0.0192017	7.94e-06	16825	0.0126	0.0237	0.5942	51710	18.9442	0.00112469
genus.Anaerostipes.id.1991	bipolar disorder	2	rs13376554	A	T	0.197389	0.0458642	7.72e-06	3101	0.0969	0.0432	0.0248702	51710	18.5224	0.00593758
genus.Anaerostipes.id.1991	bipolar disorder	3	rs2014785	T	C	0.0515687	0.0112199	4.68e-06	16445	0.001898	0.0141	0.8933	51710	21.125	0.00128294
genus.Anaerostipes.id.1991	bipolar disorder	4	rs2396460	T	C	-0.0512653	0.0109555	2.91e-06	16912	0.0077	0.0137	0.5757	51710	21.8967	0.00129307
genus.Anaerostipes.id.1991	bipolar disorder	5	rs2804244	A	G	-0.053089	0.0110983	2.04e-06	16926	0.028403	0.0134	0.0340103	51710	22.8822	0.00135007
genus.Anaerostipes.id.1991	bipolar disorder	6	rs3900776	G	A	-0.110013	0.0236302	2.75e-06	14694	0.020703	0.0282	0.4633	51710	21.6748	0.00147291
genus.Anaerostipes.id.1991	bipolar disorder	7	rs62157625	T	C	0.088573	0.0185548	1.45e-06	15215	-0.024098	0.0231	0.2974	51710	22.7872	0.00149544
genus.Anaerostipes.id.1991	bipolar disorder	8	rs6474958	A	G	-0.0500065	0.0112001	6.74e-06	16918	-0.010101	0.0136	0.4572	51710	19.9347	0.00117693
genus.Anaerostipes.id.1991	bipolar disorder	9	rs6726833	C	A	-0.0877497	0.0189408	3.32e-06	16924	0.015296	0.026	0.5571	51710	21.4631	0.0012666
genus.Anaerostipes.id.1991	bipolar disorder	10	rs6854026	T	C	-0.0508482	0.0109075	3.2e-06	16921	0.001299	0.0135	0.9243	51710	21.732	0.00128267
genus.Anaerostipes.id.1991	bipolar disorder	11	rs7193624	C	T	0.0750642	0.0150723	5.35e-07	16926	0.003697	0.0185	0.843	51710	24.803	0.00146324
genus.Anaerostipes.id.1991	bipolar disorder	12	rs7823228	G	C	-0.0621085	0.0136614	5.84e-06	16445	-0.017604	0.0176	0.3173	51710	20.6686	0.00125525
genus.Anaerostipes.id.1991	bipolar disorder	13	rs78735375	A	C	-0.137429	0.0305304	5.33e-06	10360	-0.047102	0.0354	0.1837	51710	20.2623	0.001952
genus.Anaerotruncus.id.2054	bipolar disorder	1	rs10150232	A	G	0.0567088	0.0124877	6.68e-06	16117	-0.022297	0.0155	0.1507	51710	20.6222	0.0012779
genus.Anaerotruncus.id.2054	bipolar disorder	2	rs11018566	A	G	-0.156465	0.0366032	6.14e-06	6278	0.058297	0.033	0.0771401	51710	18.2724	0.00290211
genus.Anaerotruncus.id.2054	bipolar disorder	3	rs115414803	A	C	-0.144356	0.0317524	6.83e-06	9273	0.080197	0.0333	0.0161298	51710	20.6688	0.00222397
genus.Anaerotruncus.id.2054	bipolar disorder	4	rs12056802	C	G	0.0774194	0.0177178	6.13e-06	16010	-0.032903	0.023	0.1521	51710	19.0933	0.00119116
genus.Anaerotruncus.id.2054	bipolar disorder	5	rs1272208	G	T	-0.0611743	0.0129831	4.28e-06	16117	-0.010703	0.0161	0.5054	51710	22.2015	0.00137563
genus.Anaerotruncus.id.2054	bipolar disorder	6	rs1431492	C	T	-0.0654996	0.0146188	7.36e-06	16560	-0.017201	0.0179	0.3359	51710	20.0749	0.00121079
genus.Anaerotruncus.id.2054	bipolar disorder	7	rs17734739	T	C	0.0660052	0.014908	7.43e-06	15927	-0.001401	0.018	0.9373	51710	19.6027	0.00122927
genus.Anaerotruncus.id.2054	bipolar disorder	8	rs2704155	T	A	-0.106235	0.0234815	5.42e-06	12419	-0.057098	0.0435	0.1898	51710	20.4683	0.00164544
genus.Anaerotruncus.id.2054	bipolar disorder	9	rs34449434	A	C	-0.0497004	0.0113402	9.85e-06	16117	0.015903	0.0168	0.3446	51710	19.2078	0.00119035
genus.Anaerotruncus.id.2054	bipolar disorder	10	rs4669806	G	T	0.0576389	0.0122994	2.42e-06	16566	-0.017801	0.015	0.2356	51710	21.9616	0.00132395
genus.Anaerotruncus.id.2054	bipolar disorder	11	rs6494922	A	G	0.0903106	0.0202257	6.62e-06	16067	-0.041301	0.0264	0.1181	51710	19.9376	0.00123937
genus.Anaerotruncus.id.2054	bipolar disorder	12	rs6563550	T	C	0.0877135	0.0176745	2.35e-07	16566	0.054999	0.0235	0.0191501	51710	24.6286	0.00148449
genus.Anaerotruncus.id.2054	bipolar disorder	13	rs7155595	C	A	0.0539336	0.0118903	7.55e-06	16553	0.009404	0.0145	0.5176	51710	20.5747	0.00124142
genus.Anaerotruncus.id.2054	bipolar disorder	14	rs7675045	A	T	-0.0497815	0.0110573	6.92e-06	16566	-0.003898	0.0136	0.7716	51710	20.2691	0.00122204
genus.Anaerotruncus.id.2054	bipolar disorder	15	rs8005030	C	T	0.0554447	0.0117854	2.28e-06	16548	0.007004	0.0144	0.6241	51710	22.1324	0.00133568
genus.Anaerotruncus.id.2054	bipolar disorder	16	rs9347879	T	C	0.050618	0.011049	4.22e-06	16566	0.028199	0.0134	0.0354299	51710	20.9877	0.00126531
genus.Bacteroides.id.918	bipolar disorder	1	rs11585893	A	G	-0.0740746	0.0147633	1.8e-06	17821	0.011602	0.0203	0.5682	51710	25.175	0.00141067
genus.Bacteroides.id.918	bipolar disorder	2	rs13207588	A	G	-0.059205	0.0131195	7.49e-06	17707	0.023003	0.0184	0.2093	51710	20.365	0.00114879
genus.Bacteroides.id.918	bipolar disorder	3	rs1340391	T	C	-0.0592004	0.0132244	6.73e-06	18302	-0.027597	0.0169	0.1029	51710	20.0399	0.00109376
genus.Bacteroides.id.918	bipolar disorder	4	rs2023437	T	C	-0.0782324	0.0167634	5.02e-06	17484	0.023404	0.022	0.2874	51710	21.7796	0.00124414
genus.Bacteroides.id.918	bipolar disorder	5	rs2366421	T	A	-0.0528153	0.0117124	7.65e-06	18299	-0.027304	0.0152	0.0731695	51710	20.3341	0.00110998
genus.Bacteroides.id.918	bipolar disorder	6	rs28757219	T	A	0.0818398	0.0170319	1.29e-06	14833	-0.033396	0.0198	0.0911402	51710	23.089	0.00155418
genus.Bacteroides.id.918	bipolar disorder	7	rs495004	C	G	-0.0607475	0.0129865	3.42e-06	17707	-0.007196	0.0174	0.6817	51710	21.8811	0.00123421
genus.Bacteroides.id.918	bipolar disorder	8	rs66474973	G	T	0.0812515	0.0164479	6.81e-07	17405	0.057703	0.0208	0.00550706	51710	24.403	0.0014001
genus.Bacteroides.id.918	bipolar disorder	9	rs66710942	C	T	0.0488038	0.0107412	5.86e-06	17821	-0.008801	0.014	0.5305	51710	20.6443	0.00115709
genus.Bacteroides.id.918	bipolar disorder	10	rs6795673	C	T	0.0538565	0.0105251	3.38e-07	18301	0.012599	0.0135	0.3482	51710	26.1832	0.00142865
genus.Bacteroides.id.918	bipolar disorder	11	rs9507307	C	T	0.0604456	0.0129128	2.13e-06	18184	-0.028996	0.0178	0.1033	51710	21.9124	0.00120359
genus.Barnesiella.id.944	bipolar disorder	1	rs11155559	T	C	0.0956023	0.0212961	8.92e-06	13383	-0.018897	0.024	0.4317	51710	20.1529	0.00150359
genus.Barnesiella.id.944	bipolar disorder	2	rs113258194	A	G	0.098992	0.0214121	7.31e-06	13945	0.042699	0.0253	0.0910395	51710	21.3738	0.00153038
genus.Barnesiella.id.944	bipolar disorder	3	rs12909713	C	T	-0.0550716	0.0120039	4.95e-06	14205	0.002303	0.0135	0.8639	51710	21.048	0.00147954
genus.Barnesiella.id.944	bipolar disorder	4	rs13242616	T	C	-0.0583747	0.0123176	2.29e-06	13945	0.011998	0.0158	0.4459	51710	22.4594	0.00160798
genus.Barnesiella.id.944	bipolar disorder	5	rs199035	G	A	0.0559495	0.0119716	3e-06	13945	-0.011899	0.0136	0.3808	51710	21.8419	0.00156384
genus.Barnesiella.id.944	bipolar disorder	6	rs2057922	G	C	0.0915241	0.0194623	3.83e-06	14208	-0.0004	0.0225	0.9842	51710	22.1148	0.00155409
genus.Barnesiella.id.944	bipolar disorder	7	rs2276875	A	G	-0.0697176	0.0139537	4.65e-07	13893	0.016503	0.0173	0.3376	51710	24.9635	0.00179362
genus.Barnesiella.id.944	bipolar disorder	8	rs2428166	G	A	-0.165859	0.0337309	8.51e-07	8091	0.001001	0.0332	0.9769	51710	24.178	0.00297936
genus.Barnesiella.id.944	bipolar disorder	9	rs28418786	C	G	-0.0791324	0.0174957	6.48e-06	13698	-0.01	0.0197	0.611999	51710	20.4572	0.00149122
genus.Barnesiella.id.944	bipolar disorder	10	rs28479800	A	T	-0.09152	0.0210002	7.93e-06	12399	-0.015896	0.0261	0.543501	51710	18.9926	0.00152944
genus.Barnesiella.id.944	bipolar disorder	11	rs35177866	A	G	0.0917125	0.0190133	2.95e-06	13394	-0.008103	0.0235	0.7312	51710	23.267	0.00173411
genus.Barnesiella.id.944	bipolar disorder	12	rs60316894	C	T	-0.121478	0.025184	1.19e-06	12717	-0.038297	0.0316	0.2255	51710	23.2674	0.00182629
genus.Barnesiella.id.944	bipolar disorder	13	rs62251337	A	G	-0.0690763	0.0149374	4.24e-06	13945	0.031702	0.0173	0.0661302	51710	21.3849	0.00153117
genus.Barnesiella.id.944	bipolar disorder	14	rs72684847	T	C	-0.114369	0.0253873	6.76e-06	12984	0.032603	0.028	0.2452	51710	20.2948	0.00156062
genus.Barnesiella.id.944	bipolar disorder	15	rs76181748	C	T	-0.0778559	0.017164	6.78e-06	14201	0.019499	0.0195	0.3163	51710	20.5753	0.00144677
genus.Barnesiella.id.944	bipolar disorder	16	rs77455852	T	G	-0.0891491	0.0195601	3.16e-06	13394	-0.011799	0.0263	0.654201	51710	20.7727	0.0015485
genus.Barnesiella.id.944	bipolar disorder	17	rs79795328	A	G	-0.0818645	0.0176441	4.23e-06	13657	0.010198	0.0198	0.6048	51710	21.5275	0.00157382
genus.Bifidobacterium.id.436	bipolar disorder	1	rs10841473	G	C	-0.0624207	0.0129438	1.65e-06	14777	-0.024702	0.0154	0.1089	51710	23.2557	0.00157131
genus.Bifidobacterium.id.436	bipolar disorder	2	rs12022129	G	A	0.0619356	0.0138937	8e-06	14776	0.010101	0.0164	0.5363	51710	19.872	0.00134308
genus.Bifidobacterium.id.436	bipolar disorder	3	rs182549	C	T	0.119703	0.0127294	1.28e-20	14778	0.013399	0.0154	0.384	51710	88.43	0.0059483
genus.Bifidobacterium.id.436	bipolar disorder	4	rs2491158	G	A	0.0712624	0.015983	8.05e-06	14021	0.001802	0.0178	0.9201	51710	19.8794	0.00141583
genus.Bifidobacterium.id.436	bipolar disorder	5	rs2686790	T	C	0.070741	0.0157926	7.5e-06	14778	0.0005	0.019	0.9779	51710	20.0648	0.00135591
genus.Bifidobacterium.id.436	bipolar disorder	6	rs4567981	T	A	0.0562084	0.0117923	1.93e-06	14666	0.024703	0.0137	0.0704807	51710	22.7198	0.00154675
genus.Bifidobacterium.id.436	bipolar disorder	7	rs540489	T	G	-0.0637641	0.0138746	5.19e-06	14561	-0.011901	0.0167	0.4756	51710	21.1209	0.00144841
genus.Bifidobacterium.id.436	bipolar disorder	8	rs55888705	A	G	0.0546319	0.0121139	6.67e-06	14777	-0.006099	0.0142	0.666	51710	20.3389	0.0013745
genus.Bifidobacterium.id.436	bipolar disorder	9	rs56108664	T	C	0.0729971	0.0157926	2.44e-06	13916	-0.005002	0.018	0.7799	51710	21.3651	0.00153294
genus.Bifidobacterium.id.436	bipolar disorder	10	rs5746486	T	C	-0.0536216	0.0120801	9e-06	14778	-0.001101	0.014	0.9392	51710	19.7034	0.00133152
genus.Bifidobacterium.id.436	bipolar disorder	11	rs7322849	T	C	0.112428	0.0201813	1.08e-08	14778	-0.0002	0.0253	0.9932	51710	31.0353	0.0020957
genus.Bifidobacterium.id.436	bipolar disorder	12	rs73797465	T	G	-0.0953566	0.0209236	4.38e-06	14666	0.0184	0.0286	0.5208	51710	20.7695	0.00141417
genus.Bifidobacterium.id.436	bipolar disorder	13	rs75344046	C	T	0.232354	0.0505979	4.86e-06	3856	0.028502	0.0355	0.4224	51710	21.088	0.00543914
genus.Bifidobacterium.id.436	bipolar disorder	14	rs76671854	C	G	-0.0846055	0.0184003	3.96e-06	13806	0.011998	0.0218	0.5805	51710	21.142	0.00152902
genus.Bifidobacterium.id.436	bipolar disorder	15	rs857444	C	T	0.0558234	0.0121219	3.57e-06	14777	-0.017899	0.0139	0.1999	51710	21.2075	0.00143311
genus.Bilophila.id.3170	bipolar disorder	1	rs11069458	T	C	-0.0680947	0.015503	7.72e-06	12856	-0.007004	0.0174	0.685199	51710	19.2928	0.00149843
genus.Bilophila.id.3170	bipolar disorder	2	rs116261629	G	C	0.128112	0.0261358	8.62e-07	11276	-0.0134	0.0282	0.6348	51710	24.0275	0.00212632
genus.Bilophila.id.3170	bipolar disorder	3	rs1241171	G	A	-0.0692654	0.0150148	4.24e-06	12856	-0.009703	0.0164	0.5571	51710	21.281	0.0016526
genus.Bilophila.id.3170	bipolar disorder	4	rs1571225	C	T	0.0826826	0.0170621	1.12e-06	12854	-0.019803	0.0191	0.3008	51710	23.4834	0.0018236
genus.Bilophila.id.3170	bipolar disorder	5	rs1917709	A	T	0.118509	0.026742	7.37e-06	10886	0.001	0.0277	0.9708	51710	19.639	0.00180081
genus.Bilophila.id.3170	bipolar disorder	6	rs1969927	G	A	0.0564589	0.0126935	9.07e-06	12777	0.0002	0.0144	0.9862	51710	19.7835	0.00154597
genus.Bilophila.id.3170	bipolar disorder	7	rs2713349	A	T	0.0617228	0.0140174	8.63e-06	12853	0.006698	0.0155	0.6663	51710	19.389	0.00150624
genus.Bilophila.id.3170	bipolar disorder	8	rs2728491	G	T	-0.0627416	0.0139456	6.33e-06	12856	0.016495	0.015	0.2719	51710	20.2411	0.00157197
genus.Bilophila.id.3170	bipolar disorder	9	rs3827020	C	T	0.0766479	0.0160642	1.79e-06	12628	-0.015696	0.0202	0.4369	51710	22.7657	0.00179955
genus.Bilophila.id.3170	bipolar disorder	10	rs4798126	G	A	0.073288	0.016799	7.15e-06	12777	0.028399	0.0201	0.1573	51710	19.0327	0.00148739
genus.Bilophila.id.3170	bipolar disorder	11	rs542415	T	C	-0.0613623	0.0133436	4.71e-06	12777	-0.023299	0.0145	0.1082	51710	21.1474	0.00165238
genus.Bilophila.id.3170	bipolar disorder	12	rs60178956	G	A	-0.0624818	0.0141485	8.06e-06	12777	0.004199	0.0162	0.7969	51710	19.5023	0.00152403
genus.Bilophila.id.3170	bipolar disorder	13	rs6793291	C	A	0.112729	0.0241633	3.11e-06	11051	-0.020498	0.0255	0.4205	51710	21.765	0.00196564
genus.Bilophila.id.3170	bipolar disorder	14	rs72676854	T	C	0.123209	0.026882	5.62e-06	11616	0.024097	0.0279	0.3872	51710	21.0067	0.00180517
genus.Bilophila.id.3170	bipolar disorder	15	rs7802841	C	A	0.0670097	0.0137701	1.77e-06	12856	0.010101	0.0145	0.485801	51710	23.6812	0.00183865
genus.Bilophila.id.3170	bipolar disorder	16	rs8013541	A	T	-0.0571991	0.0125673	5.48e-06	12856	-0.0003	0.0139	0.9854	51710	20.7155	0.00160876
genus.Bilophila.id.3170	bipolar disorder	17	rs9899990	A	G	-0.102702	0.0233878	9.07e-06	12088	-0.018796	0.0236	0.4254	51710	19.2833	0.0015927
genus.Blautia.id.1992	bipolar disorder	1	rs11149971	C	T	0.117605	0.02339	1.04e-06	16255	0.021499	0.03	0.4745	51710	25.2808	0.00155285
genus.Blautia.id.1992	bipolar disorder	2	rs113271346	C	T	0.0782682	0.0172116	6.85e-06	17465	0.017095	0.0214	0.4227	51710	20.6788	0.00118262
genus.Blautia.id.1992	bipolar disorder	3	rs115043014	G	A	-0.206605	0.043992	5.19e-06	4902	-0.019999	0.0337	0.5524	51710	22.0565	0.00447934
genus.Blautia.id.1992	bipolar disorder	4	rs117001700	T	C	0.196414	0.0441122	8.84e-06	4965	0.019096	0.0339	0.5719	51710	19.8257	0.00397721
genus.Blautia.id.1992	bipolar disorder	5	rs12453000	C	T	0.0625335	0.0129987	1.26e-06	17815	-0.008702	0.0183	0.6346	51710	23.1432	0.0012974
genus.Blautia.id.1992	bipolar disorder	6	rs16892041	T	C	-0.0622605	0.0141804	8.82e-06	18276	0.003205	0.0181	0.8606	51710	19.2774	0.00105368
genus.Blautia.id.1992	bipolar disorder	7	rs2788271	T	G	-0.0575596	0.0133492	7.16e-06	18276	0.0044	0.0178	0.8035	51710	18.5921	0.00101626
genus.Blautia.id.1992	bipolar disorder	8	rs3005511	A	G	0.0501085	0.0110768	6.19e-06	18276	-0.010596	0.0142	0.454099	51710	20.4643	0.00111848
genus.Blautia.id.1992	bipolar disorder	9	rs4926264	T	C	0.0826207	0.0178239	5.1e-06	18276	-0.003005	0.0256	0.907	51710	21.4868	0.0011743
genus.Blautia.id.1992	bipolar disorder	10	rs67794373	C	T	0.0601709	0.0123443	1e-06	18158	-0.010505	0.0159	0.5095	51710	23.7597	0.00130679
genus.Blautia.id.1992	bipolar disorder	11	rs682885	A	G	-0.0493376	0.0107359	4.49e-06	18274	0.021096	0.0136	0.12	51710	21.1194	0.00115437
genus.Blautia.id.1992	bipolar disorder	12	rs72973581	A	G	0.125169	0.0265408	1.74e-06	12764	-0.029501	0.0353	0.4037	51710	22.2416	0.0017395
genus.Blautia.id.1992	bipolar disorder	13	rs7860714	A	G	-0.0502178	0.0109853	4.09e-06	18162	0.005604	0.0155	0.7163	51710	20.8975	0.00114929
genus.Butyricicoccus.id.2055	bipolar disorder	1	rs10084203	A	G	0.0549699	0.0123563	8.59e-06	17135	0.007105	0.0154	0.6469	51710	19.7913	0.00115369
genus.Butyricicoccus.id.2055	bipolar disorder	2	rs12034718	A	G	0.0701199	0.0158214	9.58e-06	16237	-0.003195	0.0189	0.8647	51710	19.6424	0.00120827
genus.Butyricicoccus.id.2055	bipolar disorder	3	rs12585793	T	C	-0.262206	0.0564729	5.79e-06	3135	0.025005	0.0336	0.4566	51710	21.5579	0.00682955
genus.Butyricicoccus.id.2055	bipolar disorder	4	rs2017189	G	T	-0.0506956	0.011024	3.87e-06	17133	-0.017005	0.0137	0.2153	51710	21.1476	0.0012328
genus.Butyricicoccus.id.2055	bipolar disorder	5	rs4962426	G	T	0.0614216	0.0135979	7.38e-06	16889	-0.009505	0.0178	0.593401	51710	20.4032	0.00120662
genus.Butyricicoccus.id.2055	bipolar disorder	6	rs56221232	T	C	0.0828027	0.0167401	7.62e-07	17133	-0.01	0.021	0.6348	51710	24.4667	0.00142601
genus.Butyricicoccus.id.2055	bipolar disorder	7	rs7322368	T	C	0.0815733	0.0183167	5.52e-06	17134	0.008504	0.0227	0.706801	51710	19.8337	0.00115623
genus.Butyricicoccus.id.2055	bipolar disorder	8	rs75238760	T	A	0.0619423	0.0139942	6.8e-06	17022	-0.028101	0.0174	0.1061	51710	19.592	0.00114966
genus.Butyricimonas.id.945	bipolar disorder	1	rs11228830	A	G	0.135265	0.0298411	6.55e-06	8974	-0.013602	0.0265	0.6079	51710	20.5466	0.00228434
genus.Butyricimonas.id.945	bipolar disorder	2	rs113054641	G	A	-0.144881	0.0274574	1.74e-07	9949	-0.020596	0.0267	0.4401	51710	27.8423	0.00279069
genus.Butyricimonas.id.945	bipolar disorder	3	rs12304031	G	A	-0.086278	0.0196846	6.7e-06	10658	-0.019597	0.0199	0.3242	51710	19.2108	0.00179924
genus.Butyricimonas.id.945	bipolar disorder	4	rs12458763	A	C	0.122037	0.0269587	6.37e-06	10383	-0.009303	0.0268	0.7274	51710	20.492	0.00196972
genus.Butyricimonas.id.945	bipolar disorder	5	rs1862649	G	A	0.113124	0.0248176	4.76e-06	10123	0.051904	0.0242	0.0321699	51710	20.7773	0.00204828
genus.Butyricimonas.id.945	bipolar disorder	6	rs2114713	G	T	0.062721	0.0138998	6.88e-06	10734	0	0.0136	0.9972	51710	20.3615	0.00189333
genus.Butyricimonas.id.945	bipolar disorder	7	rs2642760	G	C	0.0713357	0.0145396	8.58e-07	10634	0.023504	0.0141	0.0946194	51710	24.0719	0.00225856
genus.Butyricimonas.id.945	bipolar disorder	8	rs270727	G	C	-0.0694173	0.0150795	5.38e-06	10634	0.004098	0.0161	0.8013	51710	21.1913	0.00198883
genus.Butyricimonas.id.945	bipolar disorder	9	rs326049	C	G	0.0759694	0.0167617	8.19e-06	10557	-0.008395	0.0175	0.6306	51710	20.5418	0.00194202
genus.Butyricimonas.id.945	bipolar disorder	10	rs62130338	G	A	-0.0732608	0.0158324	3.9e-06	10557	-0.052099	0.0173	0.00267602	51710	21.4117	0.00202409
genus.Butyricimonas.id.945	bipolar disorder	11	rs62390301	T	C	-0.0872983	0.0174893	7.42e-07	10634	-0.014302	0.0177	0.4198	51710	24.9154	0.00233752
genus.Butyricimonas.id.945	bipolar disorder	12	rs7083431	A	C	0.0703539	0.0144439	8.85e-07	10737	0.001699	0.0142	0.9039	51710	23.7252	0.0022048
genus.Butyricimonas.id.945	bipolar disorder	13	rs71428626	G	T	-0.133188	0.0289905	4.8e-06	9776	-0.035097	0.0283	0.2161	51710	21.1067	0.00215438
genus.Butyricimonas.id.945	bipolar disorder	14	rs72814525	A	G	0.0664154	0.0149766	8.25e-06	10736	0.012403	0.0145	0.3943	51710	19.6657	0.0018284
genus.Butyricimonas.id.945	bipolar disorder	15	rs782080	T	A	0.0653488	0.0137973	2.23e-06	10733	0.003105	0.0143	0.8305	51710	22.4328	0.00208572
genus.Butyricimonas.id.945	bipolar disorder	16	rs78453362	A	G	-0.14948	0.0327073	4.06e-06	8207	0.038903	0.0304	0.2009	51710	20.8871	0.00253858
genus.Butyricimonas.id.945	bipolar disorder	17	rs9657374	C	T	0.0680719	0.0148172	4.5e-06	10737	0.034002	0.0147	0.0210902	51710	21.1058	0.00196185
genus.Butyrivibrio.id.1993	bipolar disorder	1	rs1007475	G	T	0.118065	0.0261271	7.92e-06	3482	0.024395	0.0145	0.092619	51710	20.4204	0.00583036
genus.Butyrivibrio.id.1993	bipolar disorder	2	rs11761679	T	C	0.154775	0.0321539	2.2e-06	3482	0.010297	0.0182	0.5721	51710	23.1705	0.00661038
genus.Butyrivibrio.id.1993	bipolar disorder	3	rs142855850	A	G	0.205013	0.0457138	6.86e-06	3234	-0.037598	0.0292	0.1973	51710	20.1127	0.00618069
genus.Butyrivibrio.id.1993	bipolar disorder	4	rs16934069	T	C	-0.133784	0.0299444	8.86e-06	3482	0.011504	0.0171	0.501601	51710	19.9609	0.00569991
genus.Butyrivibrio.id.1993	bipolar disorder	5	rs16941336	C	T	0.127488	0.0267936	1.53e-06	3482	0.01	0.0165	0.5462	51710	22.6398	0.00645996
genus.Butyrivibrio.id.1993	bipolar disorder	6	rs17163238	G	A	0.140987	0.0309117	5.51e-06	3482	0.037598	0.0167	0.0245703	51710	20.8023	0.00593876
genus.Butyrivibrio.id.1993	bipolar disorder	7	rs4537857	T	C	-0.12459	0.0260992	1.8e-06	3482	-0.011901	0.0148	0.4188	51710	22.7882	0.00650203
genus.Butyrivibrio.id.1993	bipolar disorder	8	rs486484	A	G	-0.108349	0.0240008	6.61e-06	3456	-0.0044	0.0138	0.746899	51710	20.3796	0.00586231
genus.Butyrivibrio.id.1993	bipolar disorder	9	rs4928024	A	G	-0.17471	0.0389333	8.19e-06	3481	-0.002202	0.0226	0.9231	51710	20.137	0.00575155
genus.Butyrivibrio.id.1993	bipolar disorder	10	rs72723662	C	T	0.224078	0.0449336	7.86e-07	3073	-0.025804	0.0272	0.3436	51710	24.8689	0.00802773
genus.Butyrivibrio.id.1993	bipolar disorder	11	rs7412979	C	G	0.186779	0.0389112	1.71e-06	3480	-0.011799	0.0222	0.5967	51710	23.0412	0.00657748
genus.Butyrivibrio.id.1993	bipolar disorder	12	rs74622183	A	G	-0.201027	0.0428204	2.46e-06	3478	0.038903	0.0249	0.1192	51710	22.0398	0.00629702
genus.Butyrivibrio.id.1993	bipolar disorder	13	rs77356209	T	C	0.216874	0.0483299	6.66e-06	3379	0.0361	0.0275	0.1897	51710	20.1365	0.00592401
genus.Butyrivibrio.id.1993	bipolar disorder	14	rs7752361	A	G	-0.11923	0.0239975	7.69e-07	3481	0.027498	0.0135	0.0417398	51710	24.6855	0.00704156
genus.Butyrivibrio.id.1993	bipolar disorder	15	rs7763512	G	A	0.119846	0.0253367	3.11e-06	3259	0.005097	0.0142	0.7201	51710	22.374	0.0068185
genus.Butyrivibrio.id.1993	bipolar disorder	16	rs9349693	A	G	0.117973	0.0259861	5.55e-06	3482	-0.013197	0.0146	0.3635	51710	20.6102	0.00588424
genus.CandidatusSoleaferrea.id.11350	bipolar disorder	1	rs10090365	A	G	-0.0834413	0.0180989	4.17e-06	6145	0.025102	0.0136	0.0641298	51710	21.2549	0.00344697
genus.CandidatusSoleaferrea.id.11350	bipolar disorder	2	rs10108780	A	G	-0.092834	0.0199807	3.64e-06	5999	0.028296	0.0157	0.0719101	51710	21.5871	0.00358555
genus.CandidatusSoleaferrea.id.11350	bipolar disorder	3	rs10809135	T	C	0.0834858	0.0182426	5.47e-06	5999	-0.009798	0.0147	0.5056	51710	20.9435	0.00347903
genus.CandidatusSoleaferrea.id.11350	bipolar disorder	4	rs11153159	G	C	-0.12805	0.0285446	4.42e-06	6101	-0.002497	0.0211	0.9059	51710	20.1238	0.00328761
genus.CandidatusSoleaferrea.id.11350	bipolar disorder	5	rs12500231	A	T	0.0813853	0.0182696	7.68e-06	6145	-0.022604	0.0135	0.0934093	51710	19.8443	0.00321895
genus.CandidatusSoleaferrea.id.11350	bipolar disorder	6	rs2193878	T	A	0.228255	0.0509241	9.46e-06	3088	0.037795	0.0314	0.2287	51710	20.0906	0.00646398
genus.CandidatusSoleaferrea.id.11350	bipolar disorder	7	rs36155147	C	T	0.104966	0.0240995	5.41e-06	5958	-0.026798	0.0224	0.2298	51710	18.9706	0.00317395
genus.CandidatusSoleaferrea.id.11350	bipolar disorder	8	rs386526	C	G	0.0818459	0.0180086	8.33e-06	6144	0.002497	0.0139	0.8564	51710	20.6554	0.00335061
genus.CandidatusSoleaferrea.id.11350	bipolar disorder	9	rs4678258	T	C	0.0986136	0.0215646	5.53e-06	6101	0.015302	0.0167	0.3584	51710	20.9117	0.00341588
genus.CandidatusSoleaferrea.id.11350	bipolar disorder	10	rs61825792	T	C	0.112199	0.0231856	1.37e-06	6145	-0.025605	0.0171	0.1338	51710	23.4176	0.00379638
genus.CandidatusSoleaferrea.id.11350	bipolar disorder	11	rs6489992	A	G	-0.0840437	0.0187031	7.89e-06	6142	0.022104	0.0139	0.1103	51710	20.1923	0.0032768
genus.CandidatusSoleaferrea.id.11350	bipolar disorder	12	rs6494306	A	G	-0.0969304	0.0214221	5.8e-06	6145	-0.004199	0.0161	0.792	51710	20.4737	0.0033207
genus.CandidatusSoleaferrea.id.11350	bipolar disorder	13	rs6881988	G	C	-0.0819131	0.018185	9.23e-06	6140	0.010505	0.0148	0.479001	51710	20.2898	0.00329365
genus.CandidatusSoleaferrea.id.11350	bipolar disorder	14	rs7400877	T	C	-0.0951085	0.0212799	9.29e-06	6145	-0.002403	0.016	0.8808	51710	19.9756	0.00324017
genus.CandidatusSoleaferrea.id.11350	bipolar disorder	15	rs830149	C	G	0.184647	0.0397237	9.58e-06	5065	-0.0242	0.0304	0.4264	51710	21.6064	0.0042477
genus.CandidatusSoleaferrea.id.11350	bipolar disorder	16	rs9973954	A	G	0.0892075	0.0195401	5.95e-06	6145	-0.011203	0.0147	0.4472	51710	20.8424	0.0033803
genus.Catenibacterium.id.2153	bipolar disorder	1	rs12404911	C	T	0.140717	0.0304142	2.8e-06	3239	0.001101	0.0171	0.9506	51710	21.4063	0.00656552
genus.Catenibacterium.id.2153	bipolar disorder	2	rs212393	G	A	-0.135254	0.0286209	3.62e-06	3239	0.018897	0.0149	0.2066	51710	22.3323	0.0068476
genus.Catenibacterium.id.2153	bipolar disorder	3	rs73128290	A	G	0.129726	0.0284563	4.29e-06	3239	0.025102	0.0153	0.1007	51710	20.7826	0.00637546
genus.Catenibacterium.id.2153	bipolar disorder	4	rs77285108	G	A	-0.161826	0.0353447	3.63e-06	3210	0.011698	0.0201	0.5619	51710	20.9628	0.0064881
genus.Catenibacterium.id.2153	bipolar disorder	5	rs7742829	C	T	0.11411	0.0251099	5.61e-06	3239	0.019397	0.0136	0.1546	51710	20.6518	0.0063356
genus.ChristensenellaceaeR.7group.id.11283	bipolar disorder	1	rs10461257	A	G	-0.0551969	0.0122069	6.51e-06	15987	-0.0003	0.0172	0.9878	51710	20.4464	0.00127731
genus.ChristensenellaceaeR.7group.id.11283	bipolar disorder	2	rs17081797	A	G	-0.0904325	0.0204253	3.34e-06	16324	-0.037899	0.0264	0.1517	51710	19.6025	0.0011994
genus.ChristensenellaceaeR.7group.id.11283	bipolar disorder	3	rs60954665	T	G	0.049815	0.0110787	7.13e-06	16324	-0.011304	0.0134	0.3989	51710	20.2181	0.00123702
genus.ChristensenellaceaeR.7group.id.11283	bipolar disorder	4	rs62132810	A	G	-0.0828853	0.0179623	5.67e-06	15066	0.006698	0.0273	0.8065	51710	21.2928	0.00141131
genus.ChristensenellaceaeR.7group.id.11283	bipolar disorder	5	rs62190261	A	C	0.0958394	0.0214723	8.74e-06	15274	0.0377	0.0274	0.1687	51710	19.922	0.00130261
genus.ChristensenellaceaeR.7group.id.11283	bipolar disorder	6	rs62467127	C	T	0.114108	0.0251983	3.25e-06	12719	0.027596	0.0297	0.3526	51710	20.5066	0.00160968
genus.ChristensenellaceaeR.7group.id.11283	bipolar disorder	7	rs73952017	C	T	-0.0862164	0.0194354	8.46e-06	15274	0.013095	0.0239	0.5848	51710	19.6786	0.00128671
genus.ChristensenellaceaeR.7group.id.11283	bipolar disorder	8	rs78521377	C	T	0.124992	0.0274797	5.61e-06	12605	-0.028801	0.0307	0.3478	51710	20.689	0.00163864
genus.ChristensenellaceaeR.7group.id.11283	bipolar disorder	9	rs79150079	C	A	0.121547	0.0270977	9.42e-06	11994	-0.011405	0.028	0.683901	51710	20.1196	0.00167466
genus.ChristensenellaceaeR.7group.id.11283	bipolar disorder	10	rs892686	A	G	0.0514099	0.011136	3.97e-06	16325	-0.011799	0.0134	0.3819	51710	21.3126	0.00130382
genus.ChristensenellaceaeR.7group.id.11283	bipolar disorder	11	rs999354	T	A	0.0580248	0.0117185	7.01e-07	16324	-0.0118	0.0144	0.4127	51710	24.5178	0.0014997
genus.Clostridiumsensustricto1.id.1873	bipolar disorder	1	rs11264403	G	A	-0.139062	0.0334454	7.76e-06	7285	0.021898	0.0304	0.4705	51710	17.2878	0.00236745
genus.Clostridiumsensustricto1.id.1873	bipolar disorder	2	rs115807074	A	G	-0.22736	0.0492575	4.32e-06	4229	-0.002704	0.0344	0.9376	51710	21.305	0.00501259
genus.Clostridiumsensustricto1.id.1873	bipolar disorder	3	rs11586026	A	T	0.110967	0.0250498	8.85e-06	13095	-0.034198	0.0285	0.229	51710	19.6236	0.00149631
genus.Clostridiumsensustricto1.id.1873	bipolar disorder	4	rs116847295	C	T	0.110021	0.0246032	4.58e-06	12910	0.022696	0.0279	0.4163	51710	19.9974	0.00154659
genus.Clostridiumsensustricto1.id.1873	bipolar disorder	5	rs12341505	G	A	0.0810718	0.0180121	4.82e-06	14118	0.030799	0.0198	0.1191	51710	20.2586	0.00143289
genus.Clostridiumsensustricto1.id.1873	bipolar disorder	6	rs12490337	C	G	-0.0616879	0.0137581	7.49e-06	14121	0.026603	0.0157	0.0902693	51710	20.104	0.00142167
genus.Clostridiumsensustricto1.id.1873	bipolar disorder	7	rs2795528	G	A	-0.184315	0.0392204	2.72e-06	6366	0.004601	0.0335	0.8914	51710	22.0849	0.0034572
genus.Clostridiumsensustricto1.id.1873	bipolar disorder	8	rs2817172	C	T	0.058139	0.0124492	2.77e-06	13658	-0.0007	0.0141	0.9624	51710	21.8097	0.0015943
genus.Clostridiumsensustricto1.id.1873	bipolar disorder	9	rs550843	T	C	-0.0783246	0.0169209	2.05e-06	14102	-0.002704	0.0199	0.8923	51710	21.4263	0.00151708
genus.Collinsella.id.815	bipolar disorder	1	rs10890671	T	C	-0.0537401	0.0118848	6.52e-06	14334	0.001998	0.0133	0.8781	51710	20.4461	0.00142438
genus.Collinsella.id.815	bipolar disorder	2	rs11597285	G	T	-0.0537947	0.0120548	9.38e-06	14334	-0.019096	0.0136	0.162	51710	19.9138	0.00138734
genus.Collinsella.id.815	bipolar disorder	3	rs12921100	A	T	0.0563759	0.0127019	8.23e-06	14334	-0.0005	0.0147	0.9751	51710	19.6992	0.00137242
genus.Collinsella.id.815	bipolar disorder	4	rs1496626	T	C	-0.0722307	0.01616	6.78e-06	14334	0.010999	0.019	0.5637	51710	19.9783	0.00139183
genus.Collinsella.id.815	bipolar disorder	5	rs149807560	C	A	-0.104264	0.0235841	7.1e-06	13473	0.021203	0.0277	0.4429	51710	19.5448	0.00144857
genus.Collinsella.id.815	bipolar disorder	6	rs2103510	G	A	0.0786551	0.0168217	2.42e-06	14334	-0.007998	0.02	0.6909	51710	21.8633	0.00152295
genus.Collinsella.id.815	bipolar disorder	7	rs2671662	C	G	-0.0567751	0.011945	2.22e-06	14334	0.003504	0.0141	0.8032	51710	22.5914	0.00157359
genus.Collinsella.id.815	bipolar disorder	8	rs59414781	C	G	0.0668866	0.0149773	9.15e-06	14334	0.017604	0.0175	0.3137	51710	19.944	0.00138944
genus.Collinsella.id.815	bipolar disorder	9	rs62448871	C	A	-0.0540309	0.0120324	6.78e-06	14334	-0.015804	0.0138	0.251	51710	20.1641	0.00140476
genus.Collinsella.id.815	bipolar disorder	10	rs75672793	A	G	-0.108908	0.0240522	6.14e-06	12601	-0.020101	0.0248	0.4186	51710	20.5027	0.00162443
genus.Collinsella.id.815	bipolar disorder	11	rs9541268	C	A	0.09597	0.0197312	8.79e-07	12914	0.019499	0.0226	0.3874	48569	23.6572	0.00182855
genus.Coprobacter.id.949	bipolar disorder	1	rs11532348	C	T	-0.103931	0.0226826	5.71e-06	6364	-0.001399	0.018	0.9362	51710	20.9942	0.00328806
genus.Coprobacter.id.949	bipolar disorder	2	rs12684609	T	C	0.100827	0.0220366	6.1e-06	6364	-0.014099	0.0176	0.423	51710	20.9345	0.00327873
genus.Coprobacter.id.949	bipolar disorder	3	rs12996055	A	C	0.0921817	0.0209405	8.08e-06	6570	0.039	0.0161	0.01508	51710	19.3783	0.00294084
genus.Coprobacter.id.949	bipolar disorder	4	rs143662916	C	T	0.253264	0.0540141	3.07e-06	3083	-0.019705	0.0301	0.5119	51710	21.9853	0.00708064
genus.Coprobacter.id.949	bipolar disorder	5	rs189356	G	A	0.0781125	0.0171916	6.26e-06	6763	-0.014603	0.0139	0.2926	51710	20.6446	0.00304329
genus.Coprobacter.id.949	bipolar disorder	6	rs213863	C	T	-0.0887412	0.0188377	2.35e-06	6798	-0.0006	0.0148	0.9699	51710	22.1918	0.00325385
genus.Coprobacter.id.949	bipolar disorder	7	rs28402691	T	C	0.110695	0.0251199	9.56e-06	6387	0.034199	0.0207	0.09794	51710	19.4188	0.00303115
genus.Coprobacter.id.949	bipolar disorder	8	rs305411	A	G	0.129218	0.0264518	1.01e-06	6777	0.005196	0.0225	0.8167	51710	23.8638	0.00350893
genus.Coprobacter.id.949	bipolar disorder	9	rs3828477	G	T	-0.091218	0.019569	2.89e-06	6798	0.003898	0.0156	0.802	51710	21.7281	0.00318606
genus.Coprobacter.id.949	bipolar disorder	10	rs5011652	G	C	0.0899597	0.020001	5.51e-06	6783	0.032895	0.0157	0.0357396	51710	20.2299	0.00297358
genus.Coprobacter.id.949	bipolar disorder	11	rs55672356	T	A	-0.193354	0.0413815	2.74e-06	4903	0.042198	0.0292	0.1486	51710	21.8321	0.00443306
genus.Coprobacter.id.949	bipolar disorder	12	rs72821405	T	C	-0.147365	0.0319978	4.76e-06	6177	0.025005	0.0269	0.3537	51710	21.2105	0.00342203
genus.Coprobacter.id.949	bipolar disorder	13	rs74919520	G	A	0.125703	0.0276296	5.76e-06	6387	-0.031702	0.0211	0.1321	51710	20.6987	0.00323028
genus.Coprobacter.id.949	bipolar disorder	14	rs76001613	C	G	0.21591	0.0493019	9.13e-06	3385	-0.025605	0.0427	0.5489	51710	19.1788	0.00563389
genus.Coprococcus1.id.11301	bipolar disorder	1	rs1010560	C	A	0.0580232	0.0122722	1.96e-06	16723	0.018602	0.0149	0.2134	51710	22.3544	0.00133496
genus.Coprococcus1.id.11301	bipolar disorder	2	rs12794898	G	T	0.0903299	0.0197212	4.92e-06	15186	-0.019204	0.0258	0.4578	51710	20.9795	0.0013796
genus.Coprococcus1.id.11301	bipolar disorder	3	rs12886051	G	C	-0.0521782	0.0118051	8.01e-06	16633	0.026498	0.0144	0.06446	51710	19.5363	0.00117317
genus.Coprococcus1.id.11301	bipolar disorder	4	rs1519491	T	C	0.0499197	0.0113558	8.95e-06	16733	-0.028904	0.0137	0.0347096	51710	19.3246	0.00115355
genus.Coprococcus1.id.11301	bipolar disorder	5	rs1576241	A	G	-0.0510343	0.0109535	3.33e-06	16729	0.057098	0.0134	2.02698e-05	51710	21.7082	0.00129595
genus.Coprococcus1.id.11301	bipolar disorder	6	rs1762123	C	T	-0.0891532	0.0198554	8.01e-06	16724	0.045698	0.032	0.1535	51710	20.1612	0.00120407
genus.Coprococcus1.id.11301	bipolar disorder	7	rs2907920	A	G	0.0561173	0.0126824	7.65e-06	16040	-0.007196	0.0174	0.6804	51710	19.5791	0.00121915
genus.Coprococcus1.id.11301	bipolar disorder	8	rs4277593	G	A	-0.0585649	0.0109914	1.14e-07	16651	-0.006101	0.0137	0.657099	51710	28.3904	0.00170213
genus.Coprococcus1.id.11301	bipolar disorder	9	rs56405618	A	G	-0.08963	0.0186508	1.57e-06	16379	0.007204	0.0242	0.7656	51710	23.0946	0.00140803
genus.Coprococcus1.id.11301	bipolar disorder	10	rs73031725	T	C	0.167591	0.0355224	1.98e-06	7206	-0.026498	0.0337	0.432	51710	22.2586	0.00307938
genus.Coprococcus1.id.11301	bipolar disorder	11	rs73167075	T	C	0.0573137	0.0127573	8.57e-06	16733	0.019803	0.0156	0.2055	51710	20.1836	0.00120476
genus.Coprococcus1.id.11301	bipolar disorder	12	rs74101919	T	C	-0.0718989	0.0144651	1.03e-06	16732	0.005704	0.0176	0.745	51710	24.7059	0.00147439
genus.Coprococcus1.id.11301	bipolar disorder	13	rs7784490	C	G	-0.0518543	0.0113136	4.55e-06	16733	-0.0149	0.0138	0.2788	51710	21.0072	0.00125386
genus.Coprococcus1.id.11301	bipolar disorder	14	rs946513	C	T	0.205899	0.0460018	8.62e-06	4310	0	0.0342	0.9992	51710	20.0336	0.00462666
genus.Coprococcus2.id.11302	bipolar disorder	1	rs10070053	A	G	0.0594312	0.0135375	7.65e-06	11473	-0.041802	0.0137	0.00230802	51710	19.273	0.00167704
genus.Coprococcus2.id.11302	bipolar disorder	2	rs12634070	T	C	0.0736486	0.0164921	9.95e-06	11457	0.001199	0.0173	0.9452	51710	19.9423	0.0017376
genus.Coprococcus2.id.11302	bipolar disorder	3	rs1958519	T	A	0.0665288	0.0138558	1.58e-06	11009	0.013004	0.0139	0.3489	51710	23.0545	0.00208978
genus.Coprococcus2.id.11302	bipolar disorder	4	rs2482516	C	T	0.0754415	0.0164619	4.72e-06	11483	0.003898	0.0167	0.816	51710	21.0021	0.00182563
genus.Coprococcus2.id.11302	bipolar disorder	5	rs35890118	A	G	-0.066536	0.0147661	8.26e-06	11478	0.0189	0.0151	0.2095	51710	20.304	0.00176583
genus.Coprococcus2.id.11302	bipolar disorder	6	rs59936925	A	T	0.117085	0.0233995	9.38e-07	10931	-0.009404	0.0239	0.692901	51710	25.0376	0.00228528
genus.Coprococcus2.id.11302	bipolar disorder	7	rs61823518	A	C	-0.0955381	0.0215724	6.68e-06	10980	-0.0254	0.025	0.3091	51710	19.6135	0.00178311
genus.Coprococcus2.id.11302	bipolar disorder	8	rs6677933	C	T	-0.0804405	0.0164216	1.19e-06	11483	0.023105	0.0165	0.1626	51710	23.9948	0.00208524
genus.Coprococcus2.id.11302	bipolar disorder	9	rs72680320	T	C	-0.0649382	0.013919	2.27e-06	11009	-0.034995	0.0137	0.0104901	51710	21.7663	0.00197324
genus.Coprococcus2.id.11302	bipolar disorder	10	rs9426473	A	G	0.0727361	0.0161662	6.31e-06	11486	0.012097	0.0164	0.4586	51710	20.2435	0.00175935
genus.Coprococcus3.id.11303	bipolar disorder	1	rs10810043	A	G	0.0515518	0.0115923	9.27e-06	15833	0.014396	0.0143	0.315	51710	19.7764	0.00124751
genus.Coprococcus3.id.11303	bipolar disorder	2	rs11077359	T	C	-0.0645443	0.0148833	9.64e-06	15378	0.009297	0.0205	0.6522	51710	18.8069	0.00122148
genus.Coprococcus3.id.11303	bipolar disorder	3	rs11080344	C	T	0.0516921	0.0113054	4.79e-06	15835	-0.003902	0.0135	0.776	51710	20.9062	0.00131851
genus.Coprococcus3.id.11303	bipolar disorder	4	rs13247359	G	A	0.051211	0.0113031	7.33e-06	15833	0.028204	0.0142	0.0474602	51710	20.5273	0.00129481
genus.Coprococcus3.id.11303	bipolar disorder	5	rs13394391	C	T	-0.0709302	0.0150918	2.2e-06	15834	-0.010801	0.0183	0.5536	51710	22.0892	0.00139311
genus.Coprococcus3.id.11303	bipolar disorder	6	rs178271	T	C	0.145257	0.0294239	7.81e-07	10794	0.004599	0.0328	0.8893	51710	24.371	0.00225275
genus.Coprococcus3.id.11303	bipolar disorder	7	rs4575475	G	A	0.0619514	0.0137787	7.04e-06	15154	0.021996	0.016	0.1694	51710	20.2155	0.00133223
genus.Coprococcus3.id.11303	bipolar disorder	8	rs62481985	G	C	-0.0582385	0.0115052	4.18e-07	15472	0.015499	0.0137	0.2582	51710	25.623	0.00165335
genus.Coprococcus3.id.11303	bipolar disorder	9	rs7521171	G	A	-0.0596434	0.0129279	4.32e-06	15472	0.045102	0.019	0.0177902	51710	21.2849	0.00137382
genus.Coprococcus3.id.11303	bipolar disorder	10	rs8100692	T	C	0.0577411	0.0113476	4.16e-07	15829	-0.012802	0.0136	0.3466	51710	25.8918	0.00163305
genus.DefluviitaleaceaeUCG011.id.11287	bipolar disorder	1	rs112893842	T	C	0.11381	0.0232806	1.45e-06	8183	0.035502	0.0204	0.0822906	51710	23.8988	0.00291203
genus.DefluviitaleaceaeUCG011.id.11287	bipolar disorder	2	rs2892880	G	A	0.0817755	0.0181686	6.83e-06	8182	-0.001798	0.0155	0.9067	51710	20.2582	0.00246984
genus.DefluviitaleaceaeUCG011.id.11287	bipolar disorder	3	rs4344384	G	T	0.0715978	0.0156309	4.83e-06	8180	-0.006698	0.0137	0.6229	51710	20.9812	0.00255838
genus.DefluviitaleaceaeUCG011.id.11287	bipolar disorder	4	rs4677103	A	G	0.0977912	0.0197263	9.6e-07	7983	0.023804	0.0196	0.2247	51710	24.5758	0.00306906
genus.DefluviitaleaceaeUCG011.id.11287	bipolar disorder	5	rs55658617	T	C	0.174369	0.0362226	2.15e-06	6663	0.032603	0.0329	0.3218	51710	23.1728	0.00346579
genus.DefluviitaleaceaeUCG011.id.11287	bipolar disorder	6	rs72731813	C	T	-0.147383	0.0293796	4.33e-07	7767	0.073001	0.0262	0.00530396	51710	25.1653	0.00322957
genus.DefluviitaleaceaeUCG011.id.11287	bipolar disorder	7	rs9608282	T	G	0.142939	0.0299793	2.52e-06	7716	-0.025502	0.0284	0.3682	51710	22.7332	0.00293758
genus.DefluviitaleaceaeUCG011.id.11287	bipolar disorder	8	rs9725395	A	G	-0.13834	0.029554	3.52e-06	8011	-0.016699	0.0253	0.5095	51710	21.9109	0.00272765
genus.Desulfovibrio.id.3173	bipolar disorder	1	rs11160353	T	A	-0.0691756	0.0147285	2.7e-06	9234	0.007004	0.0135	0.6025	51710	22.0591	0.00238321
genus.Desulfovibrio.id.3173	bipolar disorder	2	rs12031543	T	C	-0.127185	0.0281887	6.55e-06	8855	0.0007	0.0284	0.9791	51710	20.3573	0.00229369
genus.Desulfovibrio.id.3173	bipolar disorder	3	rs13066142	G	A	0.119141	0.0250891	3.79e-06	9241	-0.001499	0.0243	0.95	51710	22.5502	0.0024343
genus.Desulfovibrio.id.3173	bipolar disorder	4	rs16863365	A	G	0.109402	0.0226964	1.79e-06	8776	-0.009	0.0203	0.657201	51710	23.2349	0.00264056
genus.Desulfovibrio.id.3173	bipolar disorder	5	rs2032031	A	G	-0.0654931	0.0148681	9.14e-06	9241	0.011098	0.0136	0.4168	51710	19.4035	0.00209532
genus.Desulfovibrio.id.3173	bipolar disorder	6	rs2590913	G	A	0.154496	0.0339396	6.65e-06	7225	0.025605	0.0285	0.3692	48569	20.7213	0.0028598
genus.Desulfovibrio.id.3173	bipolar disorder	7	rs2853179	C	T	0.0811971	0.0174234	2.42e-06	8949	-0.009802	0.0165	0.551099	51710	21.7177	0.00242095
genus.Desulfovibrio.id.3173	bipolar disorder	8	rs4797774	G	A	0.212582	0.0470044	5.64e-06	3476	0.025502	0.0305	0.4023	51710	20.4538	0.00584988
genus.Desulfovibrio.id.3173	bipolar disorder	9	rs6580353	T	C	0.0770979	0.0169735	4.94e-06	9241	-0.027803	0.016	0.0822205	51710	20.632	0.00222768
genus.Desulfovibrio.id.3173	bipolar disorder	10	rs72647089	T	G	-0.106594	0.0239337	8.3e-06	8985	-0.034799	0.0221	0.1148	51710	19.8358	0.0022028
genus.Desulfovibrio.id.3173	bipolar disorder	11	rs7729080	C	A	-0.070287	0.0157691	9.96e-06	9241	0.009303	0.0145	0.5208	51710	19.8671	0.00214528
genus.Dialister.id.2183	bipolar disorder	1	rs10138457	T	C	-0.113054	0.0261933	7.88e-06	10968	-0.018796	0.0266	0.4798	51710	18.6291	0.00169561
genus.Dialister.id.2183	bipolar disorder	2	rs10938938	G	A	-0.0773514	0.0170915	7.37e-06	11401	0.023197	0.0171	0.1755	51710	20.4822	0.00179331
genus.Dialister.id.2183	bipolar disorder	3	rs11071887	T	C	0.0662403	0.0146315	5.91e-06	11989	0.0089	0.0154	0.5603	51710	20.4959	0.00170664
genus.Dialister.id.2183	bipolar disorder	4	rs11166701	G	A	-0.0655301	0.013186	5.51e-07	11720	0.015703	0.0135	0.2435	51710	24.6976	0.00210288
genus.Dialister.id.2183	bipolar disorder	5	rs2314294	T	C	0.0865932	0.0193719	8.08e-06	11339	-0.036197	0.0204	0.0764205	51710	19.9813	0.00175907
genus.Dialister.id.2183	bipolar disorder	6	rs2435610	A	C	0.0647131	0.0143314	5.93e-06	11984	-0.0004	0.0154	0.9813	51710	20.3895	0.0016985
genus.Dialister.id.2183	bipolar disorder	7	rs4747450	C	A	0.0668509	0.0147685	5.84e-06	11987	0.035296	0.0151	0.0196499	51710	20.4899	0.00170642
genus.Dialister.id.2183	bipolar disorder	8	rs4753063	G	A	-0.0596297	0.0130052	4.86e-06	11989	0.0077	0.0134	0.5644	51710	21.0229	0.00175044
genus.Dialister.id.2183	bipolar disorder	9	rs517089	T	A	0.076227	0.0170411	5.14e-06	11988	-0.008097	0.0177	0.645601	51710	20.0089	0.00166629
genus.Dialister.id.2183	bipolar disorder	10	rs75416973	A	G	0.0727223	0.016451	9.46e-06	11402	-0.019203	0.0169	0.2547	51710	19.5412	0.00171091
genus.Dialister.id.2183	bipolar disorder	11	rs764177	C	A	-0.0601454	0.0135366	9.61e-06	11988	0.005797	0.0144	0.6884	51710	19.7418	0.00164409
genus.Dialister.id.2183	bipolar disorder	12	rs76680460	G	A	-0.161296	0.0364332	8.19e-06	7176	-0.071502	0.0373	0.0552599	51710	19.5999	0.00272387
genus.Dorea.id.1997	bipolar disorder	1	rs11150408	T	G	0.0488254	0.0109063	7.06e-06	17215	-0.006199	0.0154	0.689	51710	20.0417	0.00116284
genus.Dorea.id.1997	bipolar disorder	2	rs12216169	T	A	0.0881722	0.0193683	5.33e-06	16086	0.006904	0.0262	0.7921	51710	20.7243	0.00128669
genus.Dorea.id.1997	bipolar disorder	3	rs12537781	T	C	-0.055544	0.0125223	9.15e-06	17608	0.0063	0.0153	0.681999	51710	19.6746	0.00111612
genus.Dorea.id.1997	bipolar disorder	4	rs13279148	G	A	0.0715309	0.0150878	2.25e-06	17605	-0.019204	0.0191	0.315	51710	22.477	0.00127511
genus.Dorea.id.1997	bipolar disorder	5	rs1899291	C	T	0.0697217	0.0150285	4.57e-06	17609	0.019805	0.0199	0.3198	51710	21.5232	0.00122079
genus.Dorea.id.1997	bipolar disorder	6	rs3005511	A	G	0.0516127	0.0112852	5.29e-06	17610	-0.010596	0.0142	0.454099	51710	20.9166	0.00118636
genus.Dorea.id.1997	bipolar disorder	7	rs3752849	G	A	0.163846	0.036608	7.68e-06	5322	-0.006499	0.0338	0.8467	51710	20.0318	0.00374984
genus.Dorea.id.1997	bipolar disorder	8	rs4793307	C	T	0.0574165	0.0122472	4.01e-06	17600	0.0007	0.0153	0.961	51710	21.9787	0.00124723
genus.Dorea.id.1997	bipolar disorder	9	rs62503162	A	G	-0.0974091	0.0194379	7.47e-07	16210	0.033802	0.0237	0.1538	51710	25.1131	0.00154684
genus.Dorea.id.1997	bipolar disorder	10	rs62583469	T	A	-0.0634136	0.0142227	5.78e-06	16819	0.028204	0.0174	0.1052	51710	19.8793	0.00118056
genus.Dorea.id.1997	bipolar disorder	11	rs73729431	C	T	-0.13745	0.0299983	3.17e-06	9596	0.002503	0.033	0.9388	51710	20.9941	0.00218302
genus.Eggerthella.id.819	bipolar disorder	1	rs112205261	T	C	-0.188618	0.0403613	3.35e-06	5036	0.011998	0.0281	0.667799	51710	21.8391	0.00431788
genus.Eggerthella.id.819	bipolar disorder	2	rs13070736	A	C	-0.121331	0.0272024	7.62e-06	5147	0.010198	0.0193	0.598401	51710	19.8944	0.00385035
genus.Eggerthella.id.819	bipolar disorder	3	rs1784446	G	A	0.0907728	0.0198096	5.23e-06	5147	-0.016198	0.0135	0.2312	51710	20.9972	0.00406292
genus.Eggerthella.id.819	bipolar disorder	4	rs2223081	G	A	0.102572	0.0221108	3.89e-06	5147	0.025	0.0156	0.1079	51710	21.5203	0.00416372
genus.Eggerthella.id.819	bipolar disorder	5	rs2240838	A	G	0.0980582	0.0197653	7.36e-07	5147	-0.014302	0.0142	0.3131	51710	24.6128	0.00475922
genus.Eggerthella.id.819	bipolar disorder	6	rs3851328	T	G	-0.107774	0.0236527	4.18e-06	5147	-0.008597	0.0164	0.598	51710	20.762	0.0040176
genus.Eggerthella.id.819	bipolar disorder	7	rs4985746	G	A	0.110522	0.0247653	5.71e-06	4906	-0.003095	0.0165	0.8488	51710	19.9165	0.00404322
genus.Eggerthella.id.819	bipolar disorder	8	rs6430926	C	T	0.0879736	0.0197127	8.37e-06	5147	-0.0244	0.0137	0.0759207	51710	19.9164	0.0038546
genus.Eggerthella.id.819	bipolar disorder	9	rs67490567	T	C	0.108495	0.0245457	8.94e-06	5083	0.031101	0.0196	0.1124	51710	19.5374	0.00382895
genus.Eggerthella.id.819	bipolar disorder	10	rs76663501	C	T	0.175349	0.0378576	4.83e-06	4814	0.027895	0.0295	0.3443	51710	21.4537	0.00443674
genus.Eisenbergiella.id.11304	bipolar disorder	1	rs11027642	C	T	0.129006	0.0284844	4.92e-06	5583	0.023996	0.0199	0.2274	51710	20.5118	0.00366052
genus.Eisenbergiella.id.11304	bipolar disorder	2	rs11079158	T	C	0.100627	0.022546	7.35e-06	5582	-0.042605	0.0157	0.00667806	51710	19.9199	0.0035559
genus.Eisenbergiella.id.11304	bipolar disorder	3	rs11938607	T	C	0.0978125	0.0216636	8.22e-06	5583	-0.006904	0.0158	0.660201	51710	20.3859	0.00363813
genus.Eisenbergiella.id.11304	bipolar disorder	4	rs12257723	A	C	-0.0952742	0.0211569	8.85e-06	5582	0.0002	0.0148	0.987	51710	20.279	0.00361978
genus.Eisenbergiella.id.11304	bipolar disorder	5	rs12278566	T	A	-0.121065	0.0251658	1.65e-06	5582	-0.002098	0.0185	0.9116	51710	23.1427	0.00412883
genus.Eisenbergiella.id.11304	bipolar disorder	6	rs12710729	C	A	0.0893384	0.0199069	9.84e-06	5583	0.003295	0.0141	0.8133	51710	20.1404	0.00359448
genus.Eisenbergiella.id.11304	bipolar disorder	7	rs13258851	A	G	0.137001	0.0302124	7.75e-06	5583	0.004997	0.0215	0.8161	51710	20.5626	0.00366957
genus.Eisenbergiella.id.11304	bipolar disorder	8	rs1508033	A	C	0.091546	0.0195787	3.23e-06	5580	0.002597	0.014	0.8533	51710	21.8632	0.00390284
genus.Eisenbergiella.id.11304	bipolar disorder	9	rs1553971	T	G	0.120965	0.0263054	5.27e-06	5583	-0.027196	0.019	0.1527	51710	21.1459	0.00377325
genus.Eisenbergiella.id.11304	bipolar disorder	10	rs2683098	C	T	0.107319	0.022515	2.24e-06	5582	0.014697	0.0162	0.3655	51710	22.72	0.00405372
genus.Eisenbergiella.id.11304	bipolar disorder	11	rs3812426	G	A	0.106447	0.0224159	2.72e-06	5583	0.028801	0.016	0.0715402	51710	22.5505	0.0040229
genus.Eisenbergiella.id.11304	bipolar disorder	12	rs4462860	G	A	0.0939071	0.0201104	4.16e-06	5460	-0.032303	0.0156	0.0379997	51710	21.8049	0.00397769
genus.Enterorhabdus.id.820	bipolar disorder	1	rs10098492	T	C	0.132323	0.0293688	6.41e-06	7361	0.012403	0.024	0.607	51710	20.3001	0.00275021
genus.Enterorhabdus.id.820	bipolar disorder	2	rs11098863	T	A	-0.0966008	0.0162677	3.06e-09	7524	0.006501	0.0136	0.6344	51710	35.2622	0.00466477
genus.Enterorhabdus.id.820	bipolar disorder	3	rs114731706	T	G	0.182308	0.0382298	2.17e-06	5956	0.037498	0.0299	0.2104	51710	22.7409	0.00380363
genus.Enterorhabdus.id.820	bipolar disorder	4	rs2051957	C	T	0.0843291	0.0189864	8.9e-06	7524	-0.017899	0.0156	0.2513	51710	19.7274	0.00261507
genus.Enterorhabdus.id.820	bipolar disorder	5	rs3017103	A	G	0.0980897	0.0208995	2.94e-06	7524	0.018302	0.0174	0.2917	51710	22.0281	0.00291916
genus.Enterorhabdus.id.820	bipolar disorder	6	rs73331712	T	C	0.26199	0.055123	4.85e-06	3109	-0.015002	0.0313	0.631801	51710	22.5893	0.00721335
genus.Enterorhabdus.id.820	bipolar disorder	7	rs77655283	G	A	0.132988	0.0298306	5.88e-06	7494	-0.036602	0.0267	0.1714	51710	19.8747	0.00264506
genus.Enterorhabdus.id.820	bipolar disorder	8	rs7923280	A	T	0.0860019	0.0169148	5.24e-07	7524	0.008504	0.0142	0.5469	51710	25.8512	0.00342407
genus.Enterorhabdus.id.820	bipolar disorder	9	rs9470637	A	T	-0.0755513	0.0166263	5.7e-06	7524	0.021302	0.0138	0.1233	51710	20.6487	0.00273687
genus.Erysipelatoclostridium.id.11381	bipolar disorder	1	rs1434153	G	A	-0.0684526	0.0152443	6.85e-06	9662	0.029099	0.0147	0.0485501	51710	20.1634	0.00208253
genus.Erysipelatoclostridium.id.11381	bipolar disorder	2	rs16936671	C	T	-0.0968026	0.0217883	6.04e-06	9488	0.006199	0.0204	0.7614	51710	19.7391	0.00207611
genus.Erysipelatoclostridium.id.11381	bipolar disorder	3	rs17804233	T	C	-0.0662914	0.0144203	4.59e-06	9783	-0.016201	0.0134	0.2247	51710	21.1332	0.00215554
genus.Erysipelatoclostridium.id.11381	bipolar disorder	4	rs2901723	C	A	0.0641339	0.0144295	8.79e-06	9662	-0.001199	0.0138	0.9312	51710	19.7549	0.00204043
genus.Erysipelatoclostridium.id.11381	bipolar disorder	5	rs340991	A	G	-0.0740482	0.0158891	3.75e-06	9781	0.002796	0.0149	0.8489	51710	21.7184	0.00221555
genus.Erysipelatoclostridium.id.11381	bipolar disorder	6	rs34528142	C	G	-0.0875551	0.0195556	6.13e-06	9604	-0.002202	0.0223	0.9223	51710	20.0456	0.00208287
genus.Erysipelatoclostridium.id.11381	bipolar disorder	7	rs3804326	A	G	0.14147	0.0336352	9.85e-06	7028	-0.018704	0.0276	0.4986	51710	17.6905	0.00251083
genus.Erysipelatoclostridium.id.11381	bipolar disorder	8	rs45480394	T	G	-0.0687134	0.0151835	7.66e-06	9604	-0.0258	0.0156	0.098159	51710	20.4804	0.00212794
genus.Erysipelatoclostridium.id.11381	bipolar disorder	9	rs4697572	A	G	-0.0810636	0.0163308	7.59e-07	9779	-0.007599	0.0155	0.6234	51710	24.6397	0.00251333
genus.Erysipelatoclostridium.id.11381	bipolar disorder	10	rs58236560	G	T	-0.111157	0.0234426	2.16e-06	9368	-0.014504	0.0247	0.5574	51710	22.4834	0.00239428
genus.Erysipelatoclostridium.id.11381	bipolar disorder	11	rs61806970	C	T	0.142548	0.0320688	9.09e-06	8644	-0.002397	0.0296	0.9353	51710	19.7586	0.00228061
genus.Erysipelatoclostridium.id.11381	bipolar disorder	12	rs622418	A	G	-0.0668051	0.0143224	3.68e-06	9783	-0.011698	0.0139	0.4005	51710	21.7563	0.00221895
genus.Erysipelatoclostridium.id.11381	bipolar disorder	13	rs6474512	A	C	0.067015	0.0143201	3.02e-06	9783	0.014199	0.0134	0.2901	51710	21.9003	0.0022336
genus.Erysipelatoclostridium.id.11381	bipolar disorder	14	rs710230	T	C	0.143381	0.0281514	6.33e-07	9016	-0.004299	0.0255	0.8659	51710	25.9409	0.00286895
genus.Erysipelatoclostridium.id.11381	bipolar disorder	15	rs7221249	A	G	0.0839861	0.0142741	4.31e-09	9781	0.023804	0.0138	0.0837491	51710	34.619	0.00352693
genus.Erysipelatoclostridium.id.11381	bipolar disorder	16	rs9590927	G	A	-0.0646003	0.0143479	6.39e-06	9782	-0.022505	0.0136	0.0976	51710	20.2717	0.00206806
genus.ErysipelotrichaceaeUCG003.id.11384	bipolar disorder	1	rs10164067	T	G	-0.10326	0.0212405	1.13e-06	14427	-0.039698	0.0236	0.0924507	51710	23.6339	0.00163549
genus.ErysipelotrichaceaeUCG003.id.11384	bipolar disorder	2	rs11666127	A	G	-0.0719187	0.0161371	7.9e-06	13813	0.032999	0.02	0.0997401	51710	19.8626	0.0014359
genus.ErysipelotrichaceaeUCG003.id.11384	bipolar disorder	3	rs11994308	C	T	0.115417	0.0242503	1.33e-06	13558	-0.001	0.028	0.9722	51710	22.6522	0.00166797
genus.ErysipelotrichaceaeUCG003.id.11384	bipolar disorder	4	rs12251396	A	G	-0.0705399	0.0158766	9.52e-06	14211	0.001	0.0177	0.9537	51710	19.7404	0.00138716
genus.ErysipelotrichaceaeUCG003.id.11384	bipolar disorder	5	rs17798136	G	A	0.158818	0.0347674	3.24e-06	7421	0.042	0.0308	0.1733	51710	20.8666	0.00280395
genus.ErysipelotrichaceaeUCG003.id.11384	bipolar disorder	6	rs28568391	A	G	-0.0583911	0.0118741	6.42e-07	14544	0.004997	0.0161	0.754401	51710	24.1822	0.00165993
genus.ErysipelotrichaceaeUCG003.id.11384	bipolar disorder	7	rs4758231	G	T	-0.0551754	0.0122047	6.55e-06	14890	-0.009505	0.0144	0.5078	51710	20.438	0.00137072
genus.ErysipelotrichaceaeUCG003.id.11384	bipolar disorder	8	rs59068084	T	G	0.0564772	0.0120224	3.12e-06	14544	0.011296	0.0139	0.4139	51710	22.0681	0.00151504
genus.ErysipelotrichaceaeUCG003.id.11384	bipolar disorder	9	rs59104037	A	G	-0.0951263	0.0204742	4.48e-06	14848	-0.0636	0.024	0.008041	51710	21.5867	0.00145174
genus.ErysipelotrichaceaeUCG003.id.11384	bipolar disorder	10	rs62403464	T	C	-0.0731743	0.0156516	3.44e-06	14899	0.0077	0.0182	0.671399	51710	21.8576	0.0014649
genus.ErysipelotrichaceaeUCG003.id.11384	bipolar disorder	11	rs6875357	C	T	0.165673	0.0353831	6.7e-06	7034	-0.050598	0.0322	0.1164	51710	21.9237	0.00310713
genus.ErysipelotrichaceaeUCG003.id.11384	bipolar disorder	12	rs73074432	C	T	0.072154	0.0164378	9.99e-06	14217	-0.012097	0.0186	0.517299	51710	19.2679	0.00135344
genus.ErysipelotrichaceaeUCG003.id.11384	bipolar disorder	13	rs74988980	G	A	-0.133141	0.0348574	8.64e-06	5944	-0.002297	0.0319	0.9435	51710	14.5893	0.00244845
genus.ErysipelotrichaceaeUCG003.id.11384	bipolar disorder	14	rs75949021	T	C	-0.169667	0.0374238	3.58e-06	6721	-0.053897	0.0318	0.0904107	51710	20.5541	0.00304887
genus.ErysipelotrichaceaeUCG003.id.11384	bipolar disorder	15	rs76502207	T	C	0.144844	0.0289929	6.41e-07	10740	0.057599	0.0322	0.0737395	51710	24.9584	0.00231848
genus.ErysipelotrichaceaeUCG003.id.11384	bipolar disorder	16	rs79396538	C	G	0.0848148	0.0191146	8.63e-06	13750	0.074402	0.0209	0.000360604	51710	19.6884	0.00142984
genus.ErysipelotrichaceaeUCG003.id.11384	bipolar disorder	17	rs8053479	A	G	-0.0838212	0.0186509	5.83e-06	13813	0.020596	0.0231	0.3726	51710	20.198	0.00146011
genus.Escherichia.Shigella.id.3504	bipolar disorder	1	rs112767262	T	C	0.0732963	0.0163589	8.21e-06	11771	0.006499	0.018	0.7172	51710	20.0751	0.00170257
genus.Escherichia.Shigella.id.3504	bipolar disorder	2	rs113127095	A	G	0.151009	0.0323434	3.33e-06	8433	-0.023197	0.0312	0.4574	51710	21.799	0.00257829
genus.Escherichia.Shigella.id.3504	bipolar disorder	3	rs113513883	A	G	0.172283	0.038041	5.28e-06	6280	0.014898	0.0432	0.7309	51710	20.5108	0.00325541
genus.Escherichia.Shigella.id.3504	bipolar disorder	4	rs1154904	A	G	-0.0613376	0.0130644	3.04e-06	12002	0.024605	0.0135	0.0686594	51710	22.0431	0.00183325
genus.Escherichia.Shigella.id.3504	bipolar disorder	5	rs11706043	T	A	0.075657	0.0164155	5.87e-06	12001	0.013602	0.0173	0.4322	51710	21.2417	0.00176687
genus.Escherichia.Shigella.id.3504	bipolar disorder	6	rs117092367	A	T	0.117362	0.0264533	9.65e-06	10304	0.005704	0.029	0.8438	51710	19.6831	0.0019066
genus.Escherichia.Shigella.id.3504	bipolar disorder	7	rs118526	C	A	-0.0594401	0.013598	8e-06	11853	-0.020303	0.0139	0.1437	51710	19.1077	0.00160946
genus.Escherichia.Shigella.id.3504	bipolar disorder	8	rs2267739	G	C	0.115505	0.0237628	1.42e-06	11853	-0.007502	0.0279	0.788199	51710	23.6271	0.00198938
genus.Escherichia.Shigella.id.3504	bipolar disorder	9	rs2798105	A	G	-0.100851	0.0222045	8.25e-06	11296	0.015401	0.0222	0.4889	51710	20.6289	0.00182289
genus.Escherichia.Shigella.id.3504	bipolar disorder	10	rs35555519	C	G	0.101976	0.0222883	4.92e-06	12002	-0.004701	0.0244	0.8473	51710	20.9335	0.00174113
genus.Escherichia.Shigella.id.3504	bipolar disorder	11	rs4731451	G	A	-0.0609885	0.0135157	7.47e-06	12001	0.0045	0.0142	0.752101	51710	20.3619	0.00169381
genus.Escherichia.Shigella.id.3504	bipolar disorder	12	rs57024273	T	C	0.0626172	0.0139919	9.7e-06	11853	0.018704	0.0157	0.2334	51710	20.028	0.00168684
genus.Escherichia.Shigella.id.3504	bipolar disorder	13	rs592299	T	C	-0.0592004	0.0129486	4.77e-06	11995	0.0001	0.0136	0.9942	51710	20.9026	0.00173958
genus.Escherichia.Shigella.id.3504	bipolar disorder	14	rs73208162	A	G	-0.119296	0.024839	2.19e-06	11073	-0.044799	0.0313	0.1523	51710	23.0665	0.0020788
genus.Escherichia.Shigella.id.3504	bipolar disorder	15	rs7502686	G	C	-0.136384	0.0302576	5.9e-06	9990	-0.009802	0.0305	0.7471	51710	20.3168	0.00202958
genus.Faecalibacterium.id.2057	bipolar disorder	1	rs10927394	G	T	-0.232262	0.0512364	7.02e-06	3495	-0.018596	0.0391	0.6346	51710	20.5494	0.00584529
genus.Faecalibacterium.id.2057	bipolar disorder	2	rs114946999	C	T	-0.0861565	0.01896	5.7e-06	15673	0.009899	0.0242	0.683701	51710	20.6489	0.00131575
genus.Faecalibacterium.id.2057	bipolar disorder	3	rs11776390	T	C	-0.078354	0.017183	6.4e-06	16718	-0.068097	0.0234	0.00361002	51710	20.7932	0.00124222
genus.Faecalibacterium.id.2057	bipolar disorder	4	rs12320842	C	G	0.094833	0.0163962	7.57e-09	17638	-0.027001	0.0219	0.2173	51710	33.4527	0.00189304
genus.Faecalibacterium.id.2057	bipolar disorder	5	rs1271565	C	T	-0.0576251	0.0119649	1.3e-06	17638	0.026601	0.0171	0.1199	51710	23.1955	0.00131336
genus.Faecalibacterium.id.2057	bipolar disorder	6	rs12753492	A	C	0.0641305	0.0149933	8.8e-06	17525	-0.007297	0.0217	0.736901	51710	18.295	0.00104285
genus.Faecalibacterium.id.2057	bipolar disorder	7	rs2835874	T	C	-0.0866356	0.0196496	7.54e-06	17567	0.023902	0.0251	0.3417	51710	19.4396	0.00110537
genus.Faecalibacterium.id.2057	bipolar disorder	8	rs28376661	C	G	0.0504817	0.0109368	3.66e-06	18087	-0.0064	0.0137	0.639699	51710	21.3053	0.00117655
genus.Faecalibacterium.id.2057	bipolar disorder	9	rs61875484	C	G	0.0817953	0.018369	9.18e-06	16718	0.005395	0.0256	0.8328	51710	19.8282	0.00118464
genus.Faecalibacterium.id.2057	bipolar disorder	10	rs6910935	A	G	0.134864	0.0277032	1.38e-06	12640	0.002098	0.0304	0.9447	51710	23.6991	0.00187142
genus.Faecalibacterium.id.2057	bipolar disorder	11	rs75499067	C	T	0.227585	0.0465522	1.76e-06	4526	-0.016405	0.0309	0.596499	51710	23.9004	0.00525295
genus.Faecalibacterium.id.2057	bipolar disorder	12	rs79656633	T	C	0.145631	0.0323019	8.14e-06	9080	0.017899	0.0298	0.5466	51710	20.3259	0.00223354
genus.Faecalibacterium.id.2057	bipolar disorder	13	rs9536330	T	C	-0.048317	0.010797	5.33e-06	18082	0	0.0137	0.9995	51710	20.0259	0.00110628
genus.FamilyXIIIAD3011group.id.11293	bipolar disorder	1	rs11126423	C	T	0.0904399	0.0196301	5.91e-06	13735	0.039396	0.0241	0.1026	51710	21.2263	0.00154303
genus.FamilyXIIIAD3011group.id.11293	bipolar disorder	2	rs11736617	G	A	-0.0759493	0.0172101	9.02e-06	13778	-0.031596	0.0212	0.1359	51710	19.4752	0.00141151
genus.FamilyXIIIAD3011group.id.11293	bipolar disorder	3	rs12812672	T	C	-0.096065	0.020828	2.56e-06	13565	0.058797	0.023	0.01046	51710	21.2733	0.00156579
genus.FamilyXIIIAD3011group.id.11293	bipolar disorder	4	rs12911842	A	T	-0.0811976	0.0183335	6.91e-06	14125	-0.042	0.0212	0.0474898	51710	19.6153	0.00138676
genus.FamilyXIIIAD3011group.id.11293	bipolar disorder	5	rs149302	T	C	-0.0645635	0.0143225	7.48e-06	14192	-0.010596	0.0158	0.5017	51710	20.3206	0.00142979
genus.FamilyXIIIAD3011group.id.11293	bipolar disorder	6	rs16840310	A	G	-0.0608052	0.0122149	6.75e-07	14201	0.006995	0.0139	0.6125	51710	24.78	0.00174191
genus.FamilyXIIIAD3011group.id.11293	bipolar disorder	7	rs16940167	C	T	0.0732552	0.0159898	3.91e-06	14201	-0.0005	0.0186	0.9798	51710	20.9889	0.00147581
genus.FamilyXIIIAD3011group.id.11293	bipolar disorder	8	rs17156849	G	A	-0.112891	0.0245292	4.19e-06	13352	-0.037797	0.0271	0.1624	51710	21.1812	0.00158385
genus.FamilyXIIIAD3011group.id.11293	bipolar disorder	9	rs62029761	A	G	0.128753	0.0276002	3.89e-06	9655	0.014002	0.0333	0.6748	51710	21.7616	0.00224885
genus.FamilyXIIIAD3011group.id.11293	bipolar disorder	10	rs62200412	C	T	-0.0800851	0.0163834	5.8e-07	13661	0.0127	0.0208	0.5417	51710	23.8943	0.00174603
genus.FamilyXIIIAD3011group.id.11293	bipolar disorder	11	rs72730932	C	A	-0.0899559	0.0177107	6.89e-07	13102	0.041395	0.02	0.0380102	51710	25.7982	0.00196516
genus.FamilyXIIIAD3011group.id.11293	bipolar disorder	12	rs739451	C	T	0.0649589	0.0147534	7.88e-06	14197	-0.018998	0.0175	0.2765	51710	19.3862	0.00136365
genus.FamilyXIIIAD3011group.id.11293	bipolar disorder	13	rs9276029	A	G	-0.0811384	0.0185669	8.93e-06	13566	-0.038105	0.0169	0.0239602	51710	19.0975	0.00140577
genus.FamilyXIIIAD3011group.id.11293	bipolar disorder	14	rs9837139	A	G	0.10752	0.0240482	8.71e-06	13527	-0.011101	0.0282	0.6947	51710	19.9901	0.00147562
genus.FamilyXIIIAD3011group.id.11293	bipolar disorder	15	rs9852893	C	G	0.0657834	0.0129056	3.88e-07	14184	0.025102	0.0147	0.0888198	51710	25.9821	0.00182844
genus.FamilyXIIIUCG001.id.11294	bipolar disorder	1	rs112362903	A	G	-0.149047	0.0333271	7.88e-06	8579	0.030898	0.038	0.4155	51710	20.001	0.00232596
genus.FamilyXIIIUCG001.id.11294	bipolar disorder	2	rs116979587	T	A	-0.121679	0.0260821	3.05e-06	11989	0.0321	0.0273	0.2393	51710	21.7644	0.00181207
genus.FamilyXIIIUCG001.id.11294	bipolar disorder	3	rs12049454	T	C	-0.0647298	0.0134065	1.17e-06	12748	-0.007599	0.0146	0.603	51710	23.3118	0.00182532
genus.FamilyXIIIUCG001.id.11294	bipolar disorder	4	rs1426266	T	C	-0.0665521	0.0137151	1.25e-06	12751	-0.005495	0.015	0.716	51710	23.5466	0.00184324
genus.FamilyXIIIUCG001.id.11294	bipolar disorder	5	rs2276529	C	G	-0.0759406	0.0165099	5.36e-06	12748	0.031702	0.0182	0.0823398	51710	21.1572	0.0016569
genus.FamilyXIIIUCG001.id.11294	bipolar disorder	6	rs3842897	G	A	-0.112639	0.0242751	5.2e-06	12407	-0.035	0.0263	0.1822	51710	21.5307	0.00173236
genus.FamilyXIIIUCG001.id.11294	bipolar disorder	7	rs62414802	C	T	-0.0611904	0.013457	4.29e-06	12750	0.009899	0.0142	0.4859	51710	20.6762	0.00161904
genus.FamilyXIIIUCG001.id.11294	bipolar disorder	8	rs7119679	G	A	-0.0809085	0.0174782	3.52e-06	12445	-0.004798	0.0206	0.815	51710	21.4286	0.00171891
genus.FamilyXIIIUCG001.id.11294	bipolar disorder	9	rs76463770	A	G	0.19313	0.0419866	3.77e-06	5651	-0.028904	0.0322	0.3683	51710	21.1581	0.00373017
genus.FamilyXIIIUCG001.id.11294	bipolar disorder	10	rs8076666	A	G	0.088655	0.0198094	8.02e-06	12265	-0.023197	0.0213	0.2763	51710	20.0292	0.00163037
genus.Flavonifractor.id.2059	bipolar disorder	1	rs114873521	C	T	-0.130067	0.0294087	7.13e-06	9156	0.057597	0.0344	0.0937497	51710	19.5605	0.00213181
genus.Flavonifractor.id.2059	bipolar disorder	2	rs11642826	G	C	0.14686	0.0325191	6.65e-06	8151	-0.0063	0.0311	0.8396	51710	20.3954	0.00249595
genus.Flavonifractor.id.2059	bipolar disorder	3	rs11811696	T	C	-0.116063	0.0241012	2.07e-06	10221	-0.003496	0.0238	0.8833	51710	23.1904	0.00226377
genus.Flavonifractor.id.2059	bipolar disorder	4	rs12030302	A	G	-0.0692276	0.0137467	5.61e-07	10805	-0.009404	0.0134	0.4821	51710	25.3607	0.00234163
genus.Flavonifractor.id.2059	bipolar disorder	5	rs12038887	C	G	0.0942719	0.0211646	9.37e-06	10583	-0.022501	0.022	0.3048	51710	19.8401	0.00187121
genus.Flavonifractor.id.2059	bipolar disorder	6	rs34066017	A	G	0.0764294	0.0159789	1.52e-06	10705	-0.007498	0.0151	0.619801	51710	22.8784	0.00213261
genus.Flavonifractor.id.2059	bipolar disorder	7	rs6761463	G	C	-0.083392	0.0184596	8.11e-06	10805	-0.0008	0.018	0.9635	51710	20.4081	0.00188521
genus.Flavonifractor.id.2059	bipolar disorder	8	rs806808	T	C	0.0667272	0.0136557	1.18e-06	10801	-0.007397	0.0134	0.582599	51710	23.8767	0.00220573
genus.Fusicatenibacter.id.11305	bipolar disorder	1	rs10439674	A	G	-0.0572129	0.0130007	7.68e-06	17381	-0.014302	0.0165	0.3875	51710	19.3667	0.00111301
genus.Fusicatenibacter.id.11305	bipolar disorder	2	rs167879	C	T	-0.0659543	0.0148763	5.87e-06	16542	-0.005505	0.0181	0.7621	51710	19.6562	0.00118685
genus.Fusicatenibacter.id.11305	bipolar disorder	3	rs1864685	A	C	-0.0494799	0.0108105	4.96e-06	17374	0.0008	0.0137	0.9532	51710	20.9492	0.00120433
genus.Fusicatenibacter.id.11305	bipolar disorder	4	rs2025938	G	A	-0.0967298	0.0205426	2.99e-06	15626	-0.005196	0.0249	0.8335	51710	22.1723	0.00141693
genus.Fusicatenibacter.id.11305	bipolar disorder	5	rs2039204	T	A	-0.0497414	0.0107941	3.94e-06	17383	0.0044	0.0137	0.7488	51710	21.2354	0.00122013
genus.Fusicatenibacter.id.11305	bipolar disorder	6	rs206581	A	G	-0.0568339	0.0127894	8.96e-06	17384	0.0204	0.0165	0.2156	51710	19.7476	0.00113467
genus.Fusicatenibacter.id.11305	bipolar disorder	7	rs2132128	G	A	-0.0771914	0.0160344	1.08e-06	17370	0.029099	0.0205	0.1559	51710	23.1755	0.00133245
genus.Fusicatenibacter.id.11305	bipolar disorder	8	rs3303	T	C	-0.0953657	0.020407	3.94e-06	16877	-0.050999	0.0277	0.0661196	51710	21.8387	0.00129232
genus.Fusicatenibacter.id.11305	bipolar disorder	9	rs4378146	A	C	-0.0616691	0.0125259	7.2e-07	17384	0.041401	0.0153	0.00691895	51710	24.2392	0.0013924
genus.Fusicatenibacter.id.11305	bipolar disorder	10	rs60254196	A	G	-0.0492427	0.0109365	5.47e-06	16978	0.022505	0.0146	0.1214	51710	20.2735	0.00119268
genus.Fusicatenibacter.id.11305	bipolar disorder	11	rs62187631	T	C	-0.0710571	0.015924	4.55e-06	16522	0.0252	0.0194	0.1941	51710	19.9118	0.00120372
genus.Fusicatenibacter.id.11305	bipolar disorder	12	rs62353480	A	G	-0.0701397	0.0145589	1.57e-06	16119	-0.039001	0.019	0.04032	51710	23.2098	0.00143783
genus.Fusicatenibacter.id.11305	bipolar disorder	13	rs6515626	G	A	0.141575	0.0313559	7.29e-06	7796	-0.015696	0.0319	0.6222	51710	20.3862	0.00260813
genus.Fusicatenibacter.id.11305	bipolar disorder	14	rs704418	T	C	0.0739124	0.0151073	7.77e-07	16626	-0.011597	0.0194	0.549201	51710	23.9366	0.00143764
genus.Fusicatenibacter.id.11305	bipolar disorder	15	rs73103914	A	G	-0.0597324	0.0134458	8.3e-06	17384	-0.008496	0.0165	0.6053	51710	19.7355	0.00113398
genus.Fusicatenibacter.id.11305	bipolar disorder	16	rs792108	T	C	-0.0508345	0.0113843	8.5e-06	16978	0.004997	0.014	0.7226	51710	19.939	0.00117302
genus.Fusicatenibacter.id.11305	bipolar disorder	17	rs8028026	A	G	-0.0792146	0.0180505	8.06e-06	16522	0.041996	0.0217	0.05332	51710	19.259	0.0011643
genus.Fusicatenibacter.id.11305	bipolar disorder	18	rs8063430	T	C	-0.104026	0.022217	4.93e-06	15552	-0.025605	0.0286	0.3709	51710	21.9239	0.00140773
genus.Fusicatenibacter.id.11305	bipolar disorder	19	rs9905659	G	A	-0.061617	0.0136576	7.31e-06	17384	-0.002796	0.0177	0.8755	51710	20.3542	0.00116949
genus.Gordonibacter.id.821	bipolar disorder	1	rs117347059	G	C	-0.128261	0.0285123	9.17e-06	3684	-0.047103	0.0184	0.01064	51710	20.2361	0.00546295
genus.Gordonibacter.id.821	bipolar disorder	2	rs13412653	A	C	0.107597	0.0239228	8.61e-06	3723	-0.01	0.0141	0.4764	51710	20.2293	0.00540424
genus.Gordonibacter.id.821	bipolar disorder	3	rs16955299	G	A	-0.196423	0.0433538	6.37e-06	3572	0.046599	0.025	0.0616595	51710	20.5272	0.00571387
genus.Gordonibacter.id.821	bipolar disorder	4	rs322296	G	A	0.17869	0.037722	4.02e-06	3595	-0.035599	0.0218	0.103	51710	22.4393	0.0062031
genus.Gordonibacter.id.821	bipolar disorder	5	rs35042269	C	A	-0.180293	0.0403296	8.11e-06	3595	-0.017899	0.019	0.348	51710	19.9852	0.00552842
genus.Gordonibacter.id.821	bipolar disorder	6	rs3765837	T	G	-0.190729	0.0433608	7.17e-06	3556	0.018302	0.0242	0.4487	51710	19.348	0.0054115
genus.Gordonibacter.id.821	bipolar disorder	7	rs4596722	A	G	0.102908	0.0231571	9.06e-06	3723	-0.011	0.0135	0.4132	51710	19.7484	0.00527645
genus.Gordonibacter.id.821	bipolar disorder	8	rs61934597	C	T	-0.172495	0.0388567	8.37e-06	3684	0.007403	0.0246	0.7624	51710	19.7069	0.00532087
genus.Gordonibacter.id.821	bipolar disorder	9	rs71545975	A	G	-0.153972	0.0338918	7.04e-06	3556	0.019499	0.0189	0.3041	51710	20.6393	0.00577059
genus.Gordonibacter.id.821	bipolar disorder	10	rs7220558	A	T	0.116884	0.0234834	6.71e-07	3723	-0.014799	0.0138	0.2834	51710	24.7737	0.00661024
genus.Gordonibacter.id.821	bipolar disorder	11	rs72714787	C	A	0.181405	0.0377102	1.43e-06	3723	-0.010099	0.0227	0.6557	51710	23.1409	0.00617727
genus.Gordonibacter.id.821	bipolar disorder	12	rs72939513	A	G	-0.21399	0.0490592	7.98e-06	3435	0.006598	0.0298	0.8252	51710	19.0259	0.00550832
genus.Gordonibacter.id.821	bipolar disorder	13	rs7294633	C	T	0.12867	0.0249946	3.44e-07	3723	0.013298	0.0144	0.3557	51710	26.5009	0.00706786
genus.Gordonibacter.id.821	bipolar disorder	14	rs76287110	A	T	-0.242965	0.0466177	1.67e-07	3483	0.080796	0.0264	0.00223198	51710	27.1634	0.00773851
genus.Gordonibacter.id.821	bipolar disorder	15	rs768830	G	A	0.149852	0.0333315	7.76e-06	3723	-0.013804	0.0203	0.4975	51710	20.2124	0.00539976
genus.Haemophilus.id.3698	bipolar disorder	1	rs10781340	G	A	0.0948915	0.0203221	4.32e-06	9037	-0.001798	0.0181	0.9209	51710	21.8031	0.00240684
genus.Haemophilus.id.3698	bipolar disorder	2	rs10840326	C	G	-0.0677384	0.0151463	7.37e-06	8888	-0.023596	0.0136	0.0814404	51710	20.0013	0.00224532
genus.Haemophilus.id.3698	bipolar disorder	3	rs111582866	G	A	-0.124265	0.026016	1.27e-06	8370	0.019101	0.0244	0.4355	51710	22.8149	0.00271839
genus.Haemophilus.id.3698	bipolar disorder	4	rs12191680	C	G	0.106544	0.0200323	1.47e-07	9115	-0.033805	0.019	0.0754397	51710	28.2877	0.00309383
genus.Haemophilus.id.3698	bipolar disorder	5	rs12876183	T	A	0.0749201	0.016711	9.62e-06	9110	0.019805	0.0154	0.1979	51710	20.0999	0.0022015
genus.Haemophilus.id.3698	bipolar disorder	6	rs35509	G	A	0.128249	0.0268779	2.01e-06	8430	-0.019999	0.0243	0.4113	51710	22.7676	0.0026935
genus.Haemophilus.id.3698	bipolar disorder	7	rs4822728	T	C	0.0705861	0.0151388	3.48e-06	9119	0.009901	0.014	0.4787	51710	21.7399	0.00237835
genus.Haemophilus.id.3698	bipolar disorder	8	rs56310940	G	C	-0.108393	0.0247052	7.23e-06	9119	0.008204	0.0245	0.736901	51710	19.2499	0.00210652
genus.Haemophilus.id.3698	bipolar disorder	9	rs76022354	C	T	0.244638	0.0505504	1.83e-06	3618	-0.0063	0.0318	0.8434	51710	23.4205	0.0064317
genus.Haemophilus.id.3698	bipolar disorder	10	rs78909003	T	C	-0.246256	0.0503924	1.67e-06	3559	-0.040197	0.0326	0.2178	51710	23.8805	0.00666516
genus.Haemophilus.id.3698	bipolar disorder	11	rs9328464	T	C	0.0723095	0.0148799	1.42e-06	9119	0.003603	0.0137	0.7907	51710	23.615	0.00258296
genus.Haemophilus.id.3698	bipolar disorder	12	rs9382510	C	T	-0.093521	0.0172649	7.12e-08	9117	0.016201	0.0163	0.3211	51710	29.3422	0.00320808
genus.Haemophilus.id.3698	bipolar disorder	13	rs9574096	A	T	-0.0736375	0.0155227	2.18e-06	9118	-0.0149	0.014	0.2875	51710	22.5041	0.00246202
genus.Haemophilus.id.3698	bipolar disorder	14	rs9895850	T	C	-0.192957	0.0416755	2.14e-06	4592	0.070197	0.0315	0.0257602	51710	21.4367	0.00464659
genus.Holdemanella.id.11393	bipolar disorder	1	rs12415649	G	C	0.0839384	0.0190567	7.88e-06	7662	0.011101	0.0155	0.473	51710	19.4011	0.00252573
genus.Holdemanella.id.11393	bipolar disorder	2	rs12513188	G	A	0.0903906	0.0195276	4.65e-06	7700	-0.008295	0.0169	0.6242	51710	21.4263	0.00277492
genus.Holdemanella.id.11393	bipolar disorder	3	rs17586763	T	C	-0.227285	0.0510135	7.72e-06	3817	0.039	0.0324	0.2286	51710	19.8504	0.00517363
genus.Holdemanella.id.11393	bipolar disorder	4	rs1830029	C	G	-0.0954096	0.021093	5.35e-06	7456	-0.013602	0.0174	0.4349	51710	20.46	0.00273659
genus.Holdemanella.id.11393	bipolar disorder	5	rs1926302	G	A	-0.107972	0.0231421	7.5e-06	7702	0.059103	0.0206	0.00408301	51710	21.7679	0.0028183
genus.Holdemanella.id.11393	bipolar disorder	6	rs34187114	C	A	-0.104505	0.022601	5.13e-06	7704	-0.009604	0.0186	0.6077	51710	21.3807	0.0027676
genus.Holdemanella.id.11393	bipolar disorder	7	rs35228298	G	A	0.0934832	0.0202886	7.3e-06	7456	0.017197	0.017	0.3119	51710	21.2307	0.00283938
genus.Holdemanella.id.11393	bipolar disorder	8	rs4541991	T	C	-0.0927334	0.0194435	2.1e-06	7657	-0.007403	0.0157	0.6367	51710	22.747	0.00296195
genus.Holdemanella.id.11393	bipolar disorder	9	rs607782	T	C	-0.0854214	0.0172515	7.19e-07	7456	-0.006702	0.0155	0.665301	51710	24.5177	0.00327754
genus.Holdemanella.id.11393	bipolar disorder	10	rs62113381	T	C	-0.105447	0.0232029	5.54e-06	7310	-0.001802	0.0203	0.9284	51710	20.6531	0.00281736
genus.Holdemanella.id.11393	bipolar disorder	11	rs73011279	T	C	-0.0961669	0.0199336	1.36e-06	7456	0.031004	0.0176	0.0780495	51710	23.2744	0.00311185
genus.Holdemanella.id.11393	bipolar disorder	12	rs75764681	T	C	-0.283103	0.0598999	1.94e-06	3003	-0.003005	0.0376	0.9359	51710	22.3376	0.0073835
genus.Holdemanella.id.11393	bipolar disorder	13	rs761624	C	G	0.0959801	0.0179537	1.38e-07	7706	-0.011304	0.015	0.4535	51710	28.5794	0.00369502
genus.Holdemanella.id.11393	bipolar disorder	14	rs8113760	G	A	0.078999	0.01734	4.62e-06	7456	-0.005395	0.0166	0.744201	51710	20.7559	0.00277606
genus.Holdemania.id.2157	bipolar disorder	1	rs10885477	T	C	-0.135137	0.0301894	8.6e-06	8690	-0.007599	0.0275	0.7813	51710	20.0372	0.00230047
genus.Holdemania.id.2157	bipolar disorder	2	rs11080063	G	A	-0.0665238	0.0149837	6.67e-06	9103	0.004601	0.0134	0.7317	51710	19.7113	0.00216068
genus.Holdemania.id.2157	bipolar disorder	3	rs111745969	A	G	0.120677	0.0265781	3.71e-06	8233	0.023404	0.0244	0.3382	51710	20.6158	0.00249779
genus.Holdemania.id.2157	bipolar disorder	4	rs113593397	A	G	-0.128935	0.0282526	9.36e-06	8296	0.017398	0.0251	0.4883	51710	20.8268	0.00250417
genus.Holdemania.id.2157	bipolar disorder	5	rs116500994	G	T	-0.13755	0.0293386	2.34e-06	8432	-0.015696	0.0275	0.567799	51710	21.9809	0.00260006
genus.Holdemania.id.2157	bipolar disorder	6	rs12701617	A	G	-0.0660617	0.0149427	9.52e-06	9106	0.019803	0.0135	0.1423	51710	19.5453	0.00214183
genus.Holdemania.id.2157	bipolar disorder	7	rs150096134	T	A	0.162139	0.0332089	2.38e-06	6906	0.018001	0.0287	0.53	51710	23.8378	0.00343988
genus.Holdemania.id.2157	bipolar disorder	8	rs1867876	T	C	0.0842919	0.0162192	2.74e-07	9109	-0.029398	0.0149	0.0478498	51710	27.0093	0.00295636
genus.Holdemania.id.2157	bipolar disorder	9	rs41438744	C	G	-0.12487	0.027013	2.44e-06	8839	0.030597	0.0238	0.1989	51710	21.3686	0.0024117
genus.Holdemania.id.2157	bipolar disorder	10	rs4146507	C	T	0.079488	0.0177002	7.23e-06	9108	0.001802	0.016	0.9114	51710	20.1672	0.00220934
genus.Holdemania.id.2157	bipolar disorder	11	rs55888180	C	G	0.128671	0.0282795	5.89e-06	8464	-0.057799	0.025	0.0209899	51710	20.7023	0.00243996
genus.Holdemania.id.2157	bipolar disorder	12	rs6133067	T	C	0.0910829	0.0178561	5.17e-07	8863	0.009396	0.0195	0.6294	51710	26.0196	0.00292716
genus.Holdemania.id.2157	bipolar disorder	13	rs73139538	G	A	-0.148594	0.0327469	7.77e-06	8095	0.019897	0.034	0.559099	51710	20.5901	0.00253711
genus.Holdemania.id.2157	bipolar disorder	14	rs77293403	A	G	0.164556	0.0341775	1.77e-06	7585	0.037604	0.0301	0.2104	51710	23.182	0.00304698
genus.Holdemania.id.2157	bipolar disorder	15	rs80149660	C	T	-0.232987	0.0519183	6.04e-06	3283	-0.060201	0.0311	0.0527995	51710	20.1383	0.00609673
genus.Holdemania.id.2157	bipolar disorder	16	rs9500080	C	T	0.0926764	0.0178886	4.09e-07	9106	0.005304	0.0163	0.745101	51710	26.8402	0.00293886
genus.Holdemania.id.2157	bipolar disorder	17	rs9529719	T	C	0.074038	0.0160494	5.97e-06	9107	0.006002	0.0147	0.681201	51710	21.2809	0.00233131
genus.Holdemania.id.2157	bipolar disorder	18	rs967319	T	C	0.0788638	0.0176744	8.38e-06	9108	0.008097	0.0156	0.602101	51710	19.9098	0.0021812
genus.Howardella.id.2000	bipolar disorder	1	rs10048062	C	T	-0.147352	0.0336531	8.59e-06	3800	0.022604	0.0199	0.2554	51710	19.1718	0.00501988
genus.Howardella.id.2000	bipolar disorder	2	rs12452946	A	G	-0.105833	0.0228941	3.8e-06	3800	0.012995	0.0135	0.338	51710	21.3696	0.00559213
genus.Howardella.id.2000	bipolar disorder	3	rs1484873	A	G	-0.227831	0.046335	2.56e-06	3608	-0.073205	0.0287	0.0106999	51710	24.1773	0.00665642
genus.Howardella.id.2000	bipolar disorder	4	rs17167098	G	A	-0.169366	0.0352068	1.12e-06	3586	0.015896	0.0198	0.4206	51710	23.1419	0.00641201
genus.Howardella.id.2000	bipolar disorder	5	rs2154047	C	A	-0.192557	0.0420093	9.97e-06	3623	0.017899	0.0257	0.487	51710	21.0101	0.00576564
genus.Howardella.id.2000	bipolar disorder	6	rs36081916	T	C	-0.18123	0.0402987	4.7e-06	3216	-0.048403	0.0253	0.0554102	51710	20.2244	0.00624939
genus.Howardella.id.2000	bipolar disorder	7	rs3791893	A	G	0.147035	0.034023	9.5e-06	3795	0.010396	0.0211	0.622401	51710	18.6766	0.00489727
genus.Howardella.id.2000	bipolar disorder	8	rs609430	T	G	-0.112045	0.0239328	3.34e-06	3798	0.003305	0.0141	0.8144	51710	21.918	0.00573782
genus.Howardella.id.2000	bipolar disorder	9	rs61771805	A	T	-0.136779	0.0296811	4.03e-06	3612	-0.009505	0.0167	0.570401	51710	21.2362	0.00584498
genus.Howardella.id.2000	bipolar disorder	10	rs672217	G	A	0.164146	0.0349993	3.52e-06	3611	-0.010999	0.0198	0.579399	51710	21.9959	0.00605447
genus.Hungatella.id.11306	bipolar disorder	1	rs10044993	C	A	0.139547	0.0316748	8.07e-06	4209	-0.001199	0.0198	0.9519	51710	19.4095	0.00459025
genus.Hungatella.id.11306	bipolar disorder	2	rs13128780	T	C	-0.149725	0.0312777	1.75e-06	3999	-0.025697	0.0194	0.185	51710	22.915	0.00569753
genus.Hungatella.id.11306	bipolar disorder	3	rs13249325	T	G	-0.100023	0.0225883	9.69e-06	4209	0.006896	0.014	0.6233	51710	19.6078	0.00463693
genus.Hungatella.id.11306	bipolar disorder	4	rs17092615	G	A	0.152235	0.0337867	7.38e-06	4009	0.036197	0.02	0.0692708	51710	20.3018	0.00503854
genus.Hungatella.id.11306	bipolar disorder	5	rs72759041	G	T	-0.126025	0.0282242	3.86e-06	3910	0.0149	0.0193	0.4401	51710	19.9374	0.00507322
genus.Intestinibacter.id.11345	bipolar disorder	1	rs10805326	G	A	0.0775151	0.0139665	3.55e-08	12303	0.013805	0.0145	0.3438	51710	30.8034	0.00249748
genus.Intestinibacter.id.11345	bipolar disorder	2	rs11109097	C	T	0.0624272	0.0138539	5.49e-06	11886	-0.025804	0.0146	0.0770194	51710	20.305	0.0017054
genus.Intestinibacter.id.11345	bipolar disorder	3	rs118030283	G	A	-0.151829	0.0324471	2.67e-06	8830	0.040697	0.03	0.175	51710	21.8956	0.00247355
genus.Intestinibacter.id.11345	bipolar disorder	4	rs16938435	T	C	-0.112189	0.0235439	1.8e-06	12303	0.042197	0.0251	0.0927897	51710	22.706	0.00184217
genus.Intestinibacter.id.11345	bipolar disorder	5	rs2098844	C	T	-0.0575295	0.0128416	6.79e-06	12291	0.005505	0.0136	0.6879	51710	20.0699	0.00163023
genus.Intestinibacter.id.11345	bipolar disorder	6	rs2702387	A	G	0.0608559	0.0132145	4.26e-06	12291	-0.011405	0.014	0.4146	51710	21.2081	0.00172252
genus.Intestinibacter.id.11345	bipolar disorder	7	rs4327025	G	A	-0.0810346	0.0154397	1.64e-07	12303	0.013298	0.0165	0.4176	51710	27.5464	0.002234
genus.Intestinibacter.id.11345	bipolar disorder	8	rs447950	A	G	0.0628342	0.0136652	5.64e-06	12303	-0.003005	0.0144	0.8334	51710	21.1426	0.00171554
genus.Intestinibacter.id.11345	bipolar disorder	9	rs478972	T	C	-0.142681	0.0297116	1.82e-06	10333	0.006399	0.0299	0.8306	51710	23.0611	0.00222682
genus.Intestinibacter.id.11345	bipolar disorder	10	rs6062862	A	G	0.0924508	0.0204658	6.68e-06	12189	0.036197	0.0216	0.0938404	51710	20.4063	0.00167136
genus.Intestinibacter.id.11345	bipolar disorder	11	rs62430350	T	C	0.151096	0.0351476	6.84e-06	7650	-0.072001	0.0303	0.0176498	51710	18.4805	0.00240992
genus.Intestinibacter.id.11345	bipolar disorder	12	rs68093214	C	T	0.0662258	0.0149877	9.26e-06	11886	0.0262	0.0154	0.0896293	51710	19.5246	0.00163996
genus.Intestinibacter.id.11345	bipolar disorder	13	rs6875660	C	T	0.0890455	0.0193905	3.06e-06	12293	-0.021801	0.021	0.2988	51710	21.0885	0.00171255
genus.Intestinibacter.id.11345	bipolar disorder	14	rs893394	G	A	0.0583322	0.0130729	7.85e-06	11886	-0.0126	0.014	0.3674	51710	19.9099	0.00167227
genus.Intestinimonas.id.2062	bipolar disorder	1	rs1000888	C	G	-0.0585038	0.013219	9.71e-06	12090	0.011504	0.0138	0.4057	51710	19.5871	0.00161749
genus.Intestinimonas.id.2062	bipolar disorder	2	rs10262702	T	C	0.0918017	0.0194885	2.06e-06	11766	-0.026899	0.0225	0.2309	51710	22.1894	0.00188234
genus.Intestinimonas.id.2062	bipolar disorder	3	rs11258178	A	G	0.0660742	0.0134139	6.98e-07	11766	-0.022798	0.0142	0.1094	51710	24.2636	0.00205793
genus.Intestinimonas.id.2062	bipolar disorder	4	rs12226153	A	G	-0.151142	0.0306922	5.12e-07	9023	0.017604	0.0295	0.5507	51710	24.2502	0.0026804
genus.Intestinimonas.id.2062	bipolar disorder	5	rs12566247	T	A	0.0637084	0.0135355	2.19e-06	12076	0.017604	0.0145	0.2229	51710	22.1535	0.00183115
genus.Intestinimonas.id.2062	bipolar disorder	6	rs17067892	C	T	0.107194	0.0250013	6.38e-06	11544	0.010101	0.026	0.696899	51710	18.3828	0.00158988
genus.Intestinimonas.id.2062	bipolar disorder	7	rs1859797	G	A	0.060368	0.0131793	4.12e-06	11766	-0.007204	0.0137	0.5991	51710	20.9812	0.00178004
genus.Intestinimonas.id.2062	bipolar disorder	8	rs2276760	A	G	-0.0685233	0.0152546	7.84e-06	12081	0.018704	0.017	0.2705	51710	20.178	0.00166744
genus.Intestinimonas.id.2062	bipolar disorder	9	rs2731794	C	T	0.120632	0.0257529	1.92e-06	11079	-0.004599	0.031	0.881	51710	21.9418	0.00197657
genus.Intestinimonas.id.2062	bipolar disorder	10	rs2930225	G	T	0.0729524	0.0152948	1.35e-06	12003	-0.0006	0.0162	0.9686	51710	22.7504	0.00189181
genus.Intestinimonas.id.2062	bipolar disorder	11	rs4113676	A	C	-0.218507	0.0490152	7.42e-06	3170	0.017801	0.0369	0.630099	51710	19.8733	0.00623011
genus.Intestinimonas.id.2062	bipolar disorder	12	rs4784055	T	C	-0.175324	0.038599	8.72e-07	3193	-0.050503	0.0321	0.1157	51710	20.6315	0.00641998
genus.Intestinimonas.id.2062	bipolar disorder	13	rs62240188	G	A	0.130074	0.0267179	2.2e-06	10252	-0.006201	0.0294	0.8317	51710	23.7014	0.00230655
genus.Intestinimonas.id.2062	bipolar disorder	14	rs62427239	C	A	0.162658	0.0367647	9.41e-06	6385	-0.0148	0.0344	0.6664	51710	19.5744	0.00305632
genus.Intestinimonas.id.2062	bipolar disorder	15	rs6934519	C	T	0.0692373	0.0151154	8.57e-06	12089	0.025	0.0153	0.1038	51710	20.9818	0.00173261
genus.Intestinimonas.id.2062	bipolar disorder	16	rs716604	A	G	0.0818068	0.0165992	8.57e-07	12090	0.023297	0.0172	0.1764	51710	24.2886	0.00200496
genus.Intestinimonas.id.2062	bipolar disorder	17	rs7170984	T	C	-0.0658116	0.0140767	2.98e-06	12090	-0.022205	0.0154	0.1488	51710	21.8575	0.00180464
genus.Intestinimonas.id.2062	bipolar disorder	18	rs72982915	C	T	0.183158	0.0402743	4.91e-06	5591	-0.005395	0.0309	0.8612	51710	20.6822	0.00368555
genus.Intestinimonas.id.2062	bipolar disorder	19	rs9823439	T	C	-0.0581947	0.0131455	9.86e-06	11766	0.016798	0.0141	0.2343	51710	19.5982	0.00166289
genus.Intestinimonas.id.2062	bipolar disorder	20	rs994794	G	C	-0.141905	0.0315074	7.31e-06	9250	-0.004301	0.0324	0.8935	51710	20.2848	0.00218815
genus.Lachnoclostridium.id.11308	bipolar disorder	1	rs1031599	G	T	-0.078627	0.0175644	6.31e-06	17398	-0.021497	0.0242	0.3747	51710	20.039	0.00115047
genus.Lachnoclostridium.id.11308	bipolar disorder	2	rs12566975	T	C	-0.0468097	0.0105787	9.57e-06	17921	-0.006099	0.0134	0.6495	51710	19.5798	0.00109137
genus.Lachnoclostridium.id.11308	bipolar disorder	3	rs1528479	G	A	-0.0497798	0.0111919	9.64e-06	17477	-0.031402	0.0145	0.0302901	51710	19.7832	0.00113068
genus.Lachnoclostridium.id.11308	bipolar disorder	4	rs1997204	T	C	-0.108075	0.0242022	5.97e-06	14138	-0.020703	0.0286	0.4696	51710	19.9406	0.00140844
genus.Lachnoclostridium.id.11308	bipolar disorder	5	rs2385421	A	G	0.0746186	0.0180734	7.14e-06	17903	0.0227	0.0264	0.3905	51710	17.0457	0.000951206
genus.Lachnoclostridium.id.11308	bipolar disorder	6	rs3821998	C	A	-0.0864066	0.0192519	6.72e-06	17920	0.014697	0.0244	0.547599	51710	20.1439	0.00112284
genus.Lachnoclostridium.id.11308	bipolar disorder	7	rs4738679	G	A	-0.0520267	0.011404	4.42e-06	17921	0.002002	0.0141	0.8844	51710	20.813	0.00116003
genus.Lachnoclostridium.id.11308	bipolar disorder	8	rs6112314	A	C	-0.0561715	0.0108174	2.43e-07	17842	-0.0078	0.0137	0.5709	51710	26.964	0.00150899
genus.Lachnoclostridium.id.11308	bipolar disorder	9	rs615997	T	C	0.0511752	0.0106491	2.03e-06	17911	0.013104	0.0135	0.3333	51710	23.0939	0.00128771
genus.Lachnoclostridium.id.11308	bipolar disorder	10	rs62028349	G	C	0.0469989	0.0105971	9.17e-06	17922	0.0044	0.0136	0.746401	51710	19.6699	0.00109633
genus.Lachnoclostridium.id.11308	bipolar disorder	11	rs62285313	A	G	0.0864203	0.0181565	1.58e-06	16991	-0.053295	0.0244	0.0291099	51710	22.6551	0.00133158
genus.Lachnoclostridium.id.11308	bipolar disorder	12	rs72829893	G	T	0.117472	0.0268103	5.58e-06	12404	-0.044304	0.0307	0.1493	51710	19.1985	0.00154538
genus.Lachnoclostridium.id.11308	bipolar disorder	13	rs78068103	A	G	0.0886199	0.0194248	3.67e-06	17477	0.010999	0.0274	0.6886	51710	20.8137	0.0011895
genus.Lachnoclostridium.id.11308	bipolar disorder	14	rs789029	C	T	-0.0641289	0.0137974	3.75e-06	17922	0.036695	0.0175	0.0360703	51710	21.6029	0.00120393
genus.Lachnospira.id.2004	bipolar disorder	1	rs13157098	A	G	-0.0768058	0.0155312	5.99e-07	15947	0.008504	0.0209	0.6826	51710	24.4556	0.00153121
genus.Lachnospira.id.2004	bipolar disorder	2	rs159484	G	A	0.0794668	0.0176999	6.68e-06	16487	-0.0305	0.0225	0.1748	51710	20.1573	0.00122112
genus.Lachnospira.id.2004	bipolar disorder	3	rs2326833	C	G	-0.078495	0.017109	4.6e-06	15632	0.018802	0.0207	0.3647	51710	21.0491	0.00134473
genus.Lachnospira.id.2004	bipolar disorder	4	rs2520509	A	G	0.0519063	0.011578	7.42e-06	16500	0.015204	0.0142	0.2817	51710	20.099	0.00121664
genus.Lachnospira.id.2004	bipolar disorder	5	rs4686798	T	C	0.0531826	0.0113747	2.74e-06	16497	-0.005998	0.0138	0.6651	51710	21.8603	0.00132335
genus.Lachnospira.id.2004	bipolar disorder	6	rs4923324	G	A	-0.0617321	0.0133387	2.44e-06	16490	0.004902	0.0159	0.757801	51710	21.4189	0.00129722
genus.Lachnospira.id.2004	bipolar disorder	7	rs56791201	T	C	0.051823	0.0110697	2.93e-06	16486	-0.016404	0.0135	0.2222	51710	21.9167	0.00132765
genus.LachnospiraceaeFCS020group.id.11314	bipolar disorder	1	rs10093861	G	A	-0.0568869	0.0121152	3.06e-06	13772	-0.029704	0.0134	0.02635	51710	22.0477	0.00159835
genus.LachnospiraceaeFCS020group.id.11314	bipolar disorder	2	rs113859143	G	C	-0.108906	0.0242055	2.55e-06	13238	-0.025005	0.0266	0.3484	51710	20.2432	0.00152684
genus.LachnospiraceaeFCS020group.id.11314	bipolar disorder	3	rs12078956	C	G	0.106101	0.0222904	2.15e-06	13101	-0.032999	0.0252	0.1891	51710	22.657	0.00172642
genus.LachnospiraceaeFCS020group.id.11314	bipolar disorder	4	rs1254846	G	A	0.105963	0.0232501	5.6e-06	13172	-0.031896	0.025	0.2015	51710	20.7709	0.00157441
genus.LachnospiraceaeFCS020group.id.11314	bipolar disorder	5	rs1363769	T	C	-0.200628	0.0449372	1.58e-06	3555	-0.006199	0.0313	0.8432	51710	19.933	0.00557577
genus.LachnospiraceaeFCS020group.id.11314	bipolar disorder	6	rs2322265	C	T	-0.0666305	0.0141577	5.21e-06	13772	-0.039201	0.0153	0.0105901	51710	22.1495	0.00160572
genus.LachnospiraceaeFCS020group.id.11314	bipolar disorder	7	rs2862811	T	C	0.0564927	0.0121736	3.92e-06	13772	-0.0077	0.0135	0.5668	51710	21.5351	0.00156125
genus.LachnospiraceaeFCS020group.id.11314	bipolar disorder	8	rs35035870	T	C	-0.190615	0.0414403	2.62e-06	5642	-0.048602	0.0345	0.1589	51710	21.1578	0.00373604
genus.LachnospiraceaeFCS020group.id.11314	bipolar disorder	9	rs369444	C	G	0.125481	0.0259008	3.15e-06	12465	-0.0717	0.0286	0.0120301	51710	23.471	0.00187942
genus.LachnospiraceaeFCS020group.id.11314	bipolar disorder	10	rs3999074	G	T	-0.0550587	0.0121847	6.55e-06	13772	0.0254	0.0135	0.05894	51710	20.4185	0.00148041
genus.LachnospiraceaeFCS020group.id.11314	bipolar disorder	11	rs4452603	T	G	0.0604208	0.0135965	8.98e-06	13487	-0.0009	0.0163	0.9553	51710	19.748	0.00146208
genus.LachnospiraceaeFCS020group.id.11314	bipolar disorder	12	rs7249113	G	A	0.0679483	0.0133496	3.72e-07	13534	-0.002696	0.0154	0.8605	51710	25.9073	0.00191058
genus.LachnospiraceaeFCS020group.id.11314	bipolar disorder	13	rs72793667	A	G	-0.116881	0.0246589	1.63e-06	12396	0.006201	0.0284	0.828	51710	22.4667	0.00180913
genus.LachnospiraceaeFCS020group.id.11314	bipolar disorder	14	rs9308097	A	G	0.055381	0.0123659	7.47e-06	13542	-0.004701	0.0143	0.7415	51710	20.0571	0.00147891
genus.LachnospiraceaeFCS020group.id.11314	bipolar disorder	15	rs9788306	C	T	-0.062804	0.0130744	1.39e-06	13772	0.012498	0.0148	0.3988	51710	23.0743	0.00167265
genus.LachnospiraceaeFCS020group.id.11314	bipolar disorder	16	rs9919338	G	C	-0.0553339	0.0120621	4.91e-06	13768	0.011597	0.0134	0.3886	51710	21.0443	0.00152616
genus.LachnospiraceaeNC2004group.id.11316	bipolar disorder	1	rs117467633	T	C	-0.169687	0.0383169	9.13e-06	5077	-0.065595	0.0372	0.0773393	51710	19.6119	0.00384803
genus.LachnospiraceaeNC2004group.id.11316	bipolar disorder	2	rs12127733	G	A	0.115182	0.0246006	3.11e-06	6226	-0.015703	0.0174	0.3677	51710	21.9217	0.00350863
genus.LachnospiraceaeNC2004group.id.11316	bipolar disorder	3	rs12208226	C	A	-0.154739	0.0340372	9.75e-06	5620	0.028399	0.0245	0.2461	51710	20.6677	0.00366405
genus.LachnospiraceaeNC2004group.id.11316	bipolar disorder	4	rs12863463	G	A	-0.156365	0.0345372	6.04e-06	5516	-0.017801	0.025	0.4766	51710	20.4977	0.00370229
genus.LachnospiraceaeNC2004group.id.11316	bipolar disorder	5	rs1331592	C	G	0.0948806	0.0208369	5.34e-06	6328	-0.032503	0.0159	0.0411604	51710	20.7343	0.0032659
genus.LachnospiraceaeNC2004group.id.11316	bipolar disorder	6	rs17067076	G	A	-0.154631	0.0352194	5.61e-06	4449	-0.058203	0.0296	0.0490298	51710	19.2767	0.00431412
genus.LachnospiraceaeNC2004group.id.11316	bipolar disorder	7	rs1928659	T	C	0.102522	0.0226445	6.17e-06	5516	-0.010404	0.016	0.514301	51710	20.4978	0.00370231
genus.LachnospiraceaeNC2004group.id.11316	bipolar disorder	8	rs1929743	T	C	0.0837206	0.0190318	9.06e-06	6330	0.009802	0.0143	0.4926	51710	19.351	0.00304771
genus.LachnospiraceaeNC2004group.id.11316	bipolar disorder	9	rs3756315	A	G	-0.0883469	0.0188397	3.33e-06	6328	-0.012295	0.0143	0.3884	51710	21.9905	0.00346308
genus.LachnospiraceaeNC2004group.id.11316	bipolar disorder	10	rs6116753	G	A	0.0994748	0.0209139	2.92e-06	6278	-0.054801	0.0157	0.000472596	51710	22.6233	0.00359064
genus.LachnospiraceaeND3007group.id.11317	bipolar disorder	1	rs2861203	G	A	0.0572304	0.0127279	7.37e-06	15305	-0.001499	0.0155	0.9222	51710	20.2181	0.00131927
genus.LachnospiraceaeND3007group.id.11317	bipolar disorder	2	rs72776675	T	C	-0.0647067	0.014797	8.72e-06	15302	0.016798	0.0187	0.3703	51710	19.1228	0.00124813
genus.LachnospiraceaeND3007group.id.11317	bipolar disorder	3	rs9932954	A	G	-0.0561864	0.0115984	1.25e-06	15222	-0.0004	0.015	0.979	51710	23.4674	0.0015393
genus.LachnospiraceaeNK4A136group.id.11319	bipolar disorder	1	rs10952110	G	T	0.0487709	0.0109614	9.08e-06	16764	-0.004997	0.0136	0.714301	51710	19.7964	0.00117949
genus.LachnospiraceaeNK4A136group.id.11319	bipolar disorder	2	rs11263806	A	G	-0.0524615	0.0116758	5.07e-06	17236	0.020303	0.0147	0.1689	51710	20.1887	0.00116994
genus.LachnospiraceaeNK4A136group.id.11319	bipolar disorder	3	rs12362320	G	C	0.0573168	0.0115466	8.04e-07	16764	0.034302	0.0149	0.0211198	51710	24.6407	0.0014677
genus.LachnospiraceaeNK4A136group.id.11319	bipolar disorder	4	rs12611395	A	G	-0.0902532	0.0199652	5.83e-06	16486	0.027498	0.0245	0.2627	51710	20.4351	0.00123801
genus.LachnospiraceaeNK4A136group.id.11319	bipolar disorder	5	rs160061	A	G	0.0513831	0.0108094	2.12e-06	17234	0.010999	0.0134	0.4099	51710	22.5963	0.00130943
genus.LachnospiraceaeNK4A136group.id.11319	bipolar disorder	6	rs28540839	A	C	0.0508285	0.0110591	9.34e-06	16764	0	0.0135	0.9992	51710	21.1239	0.00125849
genus.LachnospiraceaeNK4A136group.id.11319	bipolar disorder	7	rs2880566	T	C	0.0599578	0.0134693	5.61e-06	17232	-0.016699	0.0168	0.32	51710	19.8155	0.0011486
genus.LachnospiraceaeNK4A136group.id.11319	bipolar disorder	8	rs4955932	T	C	-0.0492283	0.0109388	7.05e-06	17236	-0.023197	0.0142	0.1009	51710	20.2531	0.00117367
genus.LachnospiraceaeNK4A136group.id.11319	bipolar disorder	9	rs59805249	T	C	0.0936162	0.0207982	9.45e-06	15195	0.044495	0.0286	0.119	51710	20.2605	0.00133159
genus.LachnospiraceaeNK4A136group.id.11319	bipolar disorder	10	rs68104925	T	C	-0.0549104	0.0115385	2.37e-06	17227	-0.005797	0.014	0.6801	51710	22.647	0.00131289
genus.LachnospiraceaeNK4A136group.id.11319	bipolar disorder	11	rs7073658	T	G	-0.0499621	0.0109693	5.27e-06	17236	0.011197	0.0137	0.4116	51710	20.7456	0.00120217
genus.LachnospiraceaeNK4A136group.id.11319	bipolar disorder	12	rs73044693	A	G	-0.10758	0.0229884	3.57e-06	12773	-0.033898	0.033	0.303	51710	21.9	0.00171162
genus.LachnospiraceaeNK4A136group.id.11319	bipolar disorder	13	rs7616165	G	T	-0.230542	0.0483465	2.77e-06	4094	-0.029801	0.0334	0.372	51710	22.739	0.00552354
genus.LachnospiraceaeNK4A136group.id.11319	bipolar disorder	14	rs76193507	A	G	-0.22973	0.0499776	2.93e-06	3578	-0.0254	0.0327	0.4385	51710	21.1293	0.00587068
genus.LachnospiraceaeNK4A136group.id.11319	bipolar disorder	15	rs7832116	A	G	-0.0714756	0.0151703	3.57e-06	17219	0.018596	0.0193	0.3374	51710	22.1987	0.00128754
genus.LachnospiraceaeNK4A136group.id.11319	bipolar disorder	16	rs954878	A	G	-0.0520656	0.0109082	1.78e-06	17227	0.018095	0.0136	0.1829	51710	22.7821	0.00132072
genus.LachnospiraceaeUCG001.id.11321	bipolar disorder	1	rs10815577	C	G	-0.0683706	0.0143691	1.72e-06	10149	0.002996	0.0137	0.8245	51710	22.6403	0.00222583
genus.LachnospiraceaeUCG001.id.11321	bipolar disorder	2	rs12131224	C	T	0.117095	0.02591	7.4e-06	9676	0.009697	0.0246	0.693499	51710	20.4243	0.00210637
genus.LachnospiraceaeUCG001.id.11321	bipolar disorder	3	rs2050911	G	A	0.0751466	0.0153934	1.11e-06	10148	-0.009198	0.0145	0.523801	51710	23.8313	0.00234287
genus.LachnospiraceaeUCG001.id.11321	bipolar disorder	4	rs2371284	T	C	-0.0761893	0.0170127	7.56e-06	9961	0.011901	0.0162	0.4616	51710	20.0559	0.0020094
genus.LachnospiraceaeUCG001.id.11321	bipolar disorder	5	rs437876	T	C	0.0784637	0.0144768	7.17e-08	10150	0.0256	0.0142	0.0713296	51710	29.3761	0.00288584
genus.LachnospiraceaeUCG001.id.11321	bipolar disorder	6	rs4981345	T	C	-0.0681973	0.0149831	6.09e-06	9961	-0.013501	0.0149	0.3655	51710	20.7171	0.0020755
genus.LachnospiraceaeUCG001.id.11321	bipolar disorder	7	rs573933	T	C	-0.107898	0.0232346	3.11e-06	10150	0.014002	0.0234	0.549099	51710	21.5655	0.00212017
genus.LachnospiraceaeUCG001.id.11321	bipolar disorder	8	rs62496417	T	G	-0.0748504	0.0165681	5.88e-06	10150	0.001099	0.0158	0.9461	51710	20.4101	0.00200681
genus.LachnospiraceaeUCG001.id.11321	bipolar disorder	9	rs7213933	T	A	-0.0816269	0.01838	9.02e-06	9961	-0.006896	0.0181	0.7036	51710	19.7231	0.00197612
genus.LachnospiraceaeUCG001.id.11321	bipolar disorder	10	rs7341608	T	C	-0.0784757	0.0177648	9.48e-06	9917	-0.042396	0.017	0.01269	51710	19.5142	0.00196389
genus.LachnospiraceaeUCG001.id.11321	bipolar disorder	11	rs74034332	G	A	0.168045	0.0382637	3.33e-06	6004	0.027998	0.0344	0.4156	51710	19.2877	0.00320218
genus.LachnospiraceaeUCG001.id.11321	bipolar disorder	12	rs78848836	A	G	-0.118868	0.0259753	3.38e-06	9506	0.050104	0.025	0.0453304	51710	20.9415	0.00219814
genus.LachnospiraceaeUCG001.id.11321	bipolar disorder	13	rs79476906	T	A	-0.087088	0.0197008	8.27e-06	9917	0.013501	0.0182	0.4584	51710	19.541	0.00196658
genus.LachnospiraceaeUCG001.id.11321	bipolar disorder	14	rs8104225	A	G	0.0892098	0.0197665	8.04e-06	9908	0.006201	0.0251	0.8057	51710	20.3688	0.00205158
genus.LachnospiraceaeUCG001.id.11321	bipolar disorder	15	rs9403580	C	T	0.107801	0.0229777	3.47e-06	10095	0.020999	0.0222	0.3452	51710	22.0104	0.00217558
genus.LachnospiraceaeUCG001.id.11321	bipolar disorder	16	rs985416	C	T	0.0970258	0.0181807	1.46e-07	9917	-0.018095	0.0171	0.2889	51710	28.4809	0.0028637
genus.LachnospiraceaeUCG004.id.11324	bipolar disorder	1	rs11128180	A	G	0.0648288	0.0140126	4.52e-06	14466	0.038596	0.0161	0.0166602	51710	21.4041	0.00147743
genus.LachnospiraceaeUCG004.id.11324	bipolar disorder	2	rs12072562	T	C	0.133104	0.0303566	7.07e-06	9176	0.019096	0.0298	0.5213	51710	19.2254	0.0020908
genus.LachnospiraceaeUCG004.id.11324	bipolar disorder	3	rs12673420	G	A	0.0554351	0.0118375	2.98e-06	14463	-0.006101	0.0138	0.6591	51710	21.9305	0.00151402
genus.LachnospiraceaeUCG004.id.11324	bipolar disorder	4	rs12747809	G	A	-0.062197	0.0125685	8.65e-07	14464	-0.030296	0.0144	0.0351698	51710	24.4892	0.00169025
genus.LachnospiraceaeUCG004.id.11324	bipolar disorder	5	rs12894272	A	G	0.0579792	0.0125229	4.34e-06	14463	0.029598	0.0143	0.0386901	51710	21.4356	0.0014799
genus.LachnospiraceaeUCG004.id.11324	bipolar disorder	6	rs233486	A	G	-0.0799088	0.017766	6.28e-06	13710	0.0167	0.0196	0.3963	51710	20.2307	0.00147344
genus.LachnospiraceaeUCG004.id.11324	bipolar disorder	7	rs2444793	C	T	-0.0542433	0.0118188	4.77e-06	14463	0.009798	0.0134	0.4637	51710	21.0644	0.00145432
genus.LachnospiraceaeUCG004.id.11324	bipolar disorder	8	rs2706242	G	C	-0.0901399	0.0199712	9.84e-06	14026	-0.0167	0.0234	0.476	51710	20.3716	0.00145031
genus.LachnospiraceaeUCG004.id.11324	bipolar disorder	9	rs2726805	A	G	0.0548397	0.0120844	6.3e-06	14466	0.0044	0.0148	0.7655	51710	20.5938	0.00142158
genus.LachnospiraceaeUCG004.id.11324	bipolar disorder	10	rs2882478	G	A	-0.0577091	0.0118338	1.21e-06	14466	0.022102	0.0136	0.105	51710	23.7814	0.00164125
genus.LachnospiraceaeUCG004.id.11324	bipolar disorder	11	rs35182105	A	G	-0.109724	0.024221	4.87e-06	13170	-0.019397	0.0308	0.5287	51710	20.5221	0.00155582
genus.LachnospiraceaeUCG004.id.11324	bipolar disorder	12	rs6656451	C	T	-0.05436	0.011947	5.57e-06	14458	0.0064	0.0134	0.632199	51710	20.7034	0.00142992
genus.LachnospiraceaeUCG004.id.11324	bipolar disorder	13	rs7629954	A	G	0.108441	0.023825	5.77e-06	12568	0.009198	0.0261	0.724599	51710	20.7167	0.00164566
genus.LachnospiraceaeUCG008.id.11328	bipolar disorder	1	rs10741777	T	C	-0.0973842	0.0194791	7.69e-07	7014	0.003902	0.0158	0.8065	51710	24.9941	0.00355081
genus.LachnospiraceaeUCG008.id.11328	bipolar disorder	2	rs10793103	C	T	0.0974344	0.0181279	9.35e-08	7014	0.007196	0.0146	0.621101	51710	28.8887	0.00410183
genus.LachnospiraceaeUCG008.id.11328	bipolar disorder	3	rs10801803	G	A	-0.117029	0.0243085	1.4e-06	7017	0.002904	0.0197	0.8824	51710	23.1778	0.00329222
genus.LachnospiraceaeUCG008.id.11328	bipolar disorder	4	rs13024781	T	C	-0.0798769	0.0168846	2.29e-06	7016	0.010396	0.0134	0.4386	51710	22.3801	0.00317973
genus.LachnospiraceaeUCG008.id.11328	bipolar disorder	5	rs57091572	A	G	-0.110443	0.0235801	2.86e-06	6950	-0.030903	0.0186	0.097389	51710	21.9372	0.0031465
genus.LachnospiraceaeUCG008.id.11328	bipolar disorder	6	rs57254474	G	A	0.0886511	0.0199045	6.92e-06	7017	0.012802	0.0167	0.4439	51710	19.8365	0.00281896
genus.LachnospiraceaeUCG008.id.11328	bipolar disorder	7	rs61944774	A	G	0.179838	0.0393797	6.34e-06	6000	0.006201	0.0309	0.8416	51710	20.8554	0.00346385
genus.LachnospiraceaeUCG008.id.11328	bipolar disorder	8	rs62277846	C	T	0.102292	0.0212319	1.59e-06	7016	0.0078	0.0171	0.6501	51710	23.2118	0.00329751
genus.LachnospiraceaeUCG008.id.11328	bipolar disorder	9	rs67078837	T	C	-0.0845848	0.0170693	7.68e-07	7016	-0.015398	0.0134	0.2513	51710	24.5559	0.00348777
genus.LachnospiraceaeUCG008.id.11328	bipolar disorder	10	rs75356640	G	A	0.136523	0.0303128	9.83e-06	6423	0.0262	0.0265	0.3238	51710	20.2844	0.00314814
genus.LachnospiraceaeUCG008.id.11328	bipolar disorder	11	rs955844	A	C	0.112064	0.0228369	1.81e-06	6863	0.034797	0.0186	0.0615701	51710	24.0801	0.00349641
genus.LachnospiraceaeUCG008.id.11328	bipolar disorder	12	rs9873555	G	C	-0.121162	0.0233467	2.41e-07	6577	0.016404	0.0183	0.3697	51710	26.9327	0.00407827
genus.LachnospiraceaeUCG010.id.11330	bipolar disorder	1	rs10414815	T	C	0.10453	0.0230253	4.24e-06	11564	0.030296	0.025	0.225	51710	20.6096	0.00177905
genus.LachnospiraceaeUCG010.id.11330	bipolar disorder	2	rs11192447	A	G	0.126592	0.024345	4.69e-07	12695	0.008801	0.0282	0.756201	51710	27.0392	0.00212538
genus.LachnospiraceaeUCG010.id.11330	bipolar disorder	3	rs12346653	C	T	0.0657686	0.0139569	2.7e-06	12816	0.032296	0.0154	0.0353199	51710	22.2053	0.00172963
genus.LachnospiraceaeUCG010.id.11330	bipolar disorder	4	rs17730011	G	A	-0.0702357	0.015706	7.85e-06	13226	0.001301	0.0176	0.9405	51710	19.9979	0.00150973
genus.LachnospiraceaeUCG010.id.11330	bipolar disorder	5	rs2153460	A	T	-0.0684038	0.0156562	9.17e-06	13236	-0.005002	0.0173	0.7723	51710	19.0893	0.00144015
genus.LachnospiraceaeUCG010.id.11330	bipolar disorder	6	rs336138	G	T	0.0779543	0.0171865	7.48e-06	13236	-0.0134	0.0185	0.4691	51710	20.5733	0.00155193
genus.LachnospiraceaeUCG010.id.11330	bipolar disorder	7	rs4576377	A	C	-0.0572001	0.0127043	7.63e-06	13225	-0.003596	0.0139	0.7948	51710	20.2718	0.00153049
genus.LachnospiraceaeUCG010.id.11330	bipolar disorder	8	rs72894957	G	A	0.222263	0.0486425	5.68e-06	4316	-0.022397	0.0331	0.4992	51710	20.8786	0.00481421
genus.LachnospiraceaeUCG010.id.11330	bipolar disorder	9	rs74315802	G	T	0.0867262	0.0183477	3.19e-06	12715	-0.012097	0.0244	0.619699	51710	22.3428	0.00175412
genus.LachnospiraceaeUCG010.id.11330	bipolar disorder	10	rs9981767	A	C	0.0655062	0.0131994	9.96e-07	12816	-0.005304	0.0147	0.7186	51710	24.6295	0.00191809
genus.Lactobacillus.id.1837	bipolar disorder	1	rs11674854	C	T	-0.0852686	0.0176504	1.59e-06	6655	0.007196	0.0145	0.6194	51710	23.3384	0.00349464
genus.Lactobacillus.id.1837	bipolar disorder	2	rs12693845	C	T	-0.0805447	0.0177429	8.96e-06	6958	0.032399	0.0146	0.0265797	51710	20.6075	0.00295296
genus.Lactobacillus.id.1837	bipolar disorder	3	rs1530559	G	A	0.0804001	0.0178207	4.93e-06	6655	0.028801	0.0153	0.0607799	51710	20.3545	0.00304921
genus.Lactobacillus.id.1837	bipolar disorder	4	rs16861661	G	A	-0.183147	0.038148	1.28e-06	5325	0.043597	0.0266	0.1013	51710	23.0492	0.00430983
genus.Lactobacillus.id.1837	bipolar disorder	5	rs328312	T	A	0.0815092	0.0169441	1.41e-06	6950	0.024098	0.0134	0.0728702	51710	23.1406	0.00331854
genus.Lactobacillus.id.1837	bipolar disorder	6	rs6092149	A	T	-0.0801344	0.017149	3.29e-06	6906	0.014603	0.0137	0.2836	51710	21.8355	0.00315185
genus.Lactobacillus.id.1837	bipolar disorder	7	rs62314653	C	A	0.187692	0.0394585	2.24e-06	5944	0.032895	0.0304	0.28	51710	22.6262	0.00379212
genus.Lactobacillus.id.1837	bipolar disorder	8	rs7399658	G	A	-0.107134	0.0221883	3.12e-06	6613	0.011	0.0179	0.5386	51710	23.3134	0.003513
genus.Lactobacillus.id.1837	bipolar disorder	9	rs75127669	C	A	0.139784	0.0310414	6.83e-06	6840	-0.029403	0.024	0.2197	51710	20.2783	0.00295591
genus.Lactobacillus.id.1837	bipolar disorder	10	rs768253	T	G	-0.079195	0.0171791	4.25e-06	6958	-0.049201	0.0136	0.000308503	51710	21.2518	0.00304499
genus.Lactobacillus.id.1837	bipolar disorder	11	rs77478751	A	G	-0.219886	0.0475759	7.33e-06	3669	-0.012002	0.0369	0.745799	51710	21.3609	0.0057883
genus.Lactobacillus.id.1837	bipolar disorder	12	rs921925	A	C	0.0985077	0.0203229	9.72e-07	6952	-0.011304	0.0168	0.5018	51710	23.4947	0.00336817
genus.Lactococcus.id.1851	bipolar disorder	1	rs10417872	T	G	0.118306	0.024522	1.29e-06	4056	0.022104	0.0149	0.1383	51710	23.2756	0.00570582
genus.Lactococcus.id.1851	bipolar disorder	2	rs123059	T	C	-0.13671	0.0274694	1.27e-06	3760	0.024897	0.0173	0.1508	51710	24.7686	0.00654429
genus.Lactococcus.id.1851	bipolar disorder	3	rs12621813	G	A	0.108423	0.0239978	6.61e-06	4057	-0.023902	0.0146	0.1014	51710	20.4125	0.00500624
genus.Lactococcus.id.1851	bipolar disorder	4	rs17168302	G	A	0.191857	0.0424761	6.29e-06	4023	0.0683	0.0283	0.0158099	51710	20.4016	0.00504565
genus.Lactococcus.id.1851	bipolar disorder	5	rs2293361	C	T	-0.199221	0.0430969	1.4e-06	3787	0.052304	0.0273	0.0550998	51710	21.3687	0.00561099
genus.Lactococcus.id.1851	bipolar disorder	6	rs34757988	G	C	0.122294	0.0228976	8.95e-08	4055	0.023105	0.0139	0.0961789	51710	28.5252	0.00698545
genus.Lactococcus.id.1851	bipolar disorder	7	rs4766997	C	T	0.114599	0.023839	2.06e-06	4053	-0.031101	0.0144	0.0315697	51710	23.1093	0.00566945
genus.Lactococcus.id.1851	bipolar disorder	8	rs55910161	C	T	0.146426	0.0307367	2.36e-06	3836	-0.027897	0.0187	0.1366	51710	22.6946	0.00588141
genus.Lactococcus.id.1851	bipolar disorder	9	rs6674304	C	T	0.200758	0.0442121	6.18e-06	3869	0.024098	0.0273	0.3771	51710	20.6187	0.00530096
genus.Lactococcus.id.1851	bipolar disorder	10	rs757872	G	C	0.140799	0.027582	4.37e-07	3792	0.037505	0.0167	0.0247999	51710	26.0585	0.00682506
genus.Marvinbryantia.id.2005	bipolar disorder	1	rs11620597	T	C	0.119479	0.0271688	7.8e-06	11031	0.092798	0.0272	0.000629695	51710	19.3395	0.00175013
genus.Marvinbryantia.id.2005	bipolar disorder	2	rs11645029	G	C	-0.060618	0.0131551	4.15e-06	11709	-0.009604	0.0137	0.4817	51710	21.2331	0.00181012
genus.Marvinbryantia.id.2005	bipolar disorder	3	rs1187983	C	T	-0.0935456	0.0193174	2.02e-06	11896	0.034602	0.0206	0.0929801	51710	23.4502	0.00196739
genus.Marvinbryantia.id.2005	bipolar disorder	4	rs12963345	G	C	-0.059681	0.0132289	6.6e-06	11709	0.044004	0.0166	0.007955	51710	20.353	0.00173522
genus.Marvinbryantia.id.2005	bipolar disorder	5	rs146541147	G	A	0.118845	0.0268423	6.86e-06	10778	-0.004599	0.0299	0.879	51710	19.6031	0.00181551
genus.Marvinbryantia.id.2005	bipolar disorder	6	rs2724813	A	G	-0.0840769	0.0167551	6.28e-07	11610	0.041602	0.0174	0.01652	51710	25.1803	0.00216415
genus.Marvinbryantia.id.2005	bipolar disorder	7	rs2842896	C	T	-0.0649396	0.0131146	7.25e-07	11709	0.0005	0.0139	0.9702	51710	24.5192	0.00208967
genus.Marvinbryantia.id.2005	bipolar disorder	8	rs2863363	A	G	0.0634861	0.0136323	3.11e-06	11950	0.007502	0.014	0.5942	51710	21.688	0.00181161
genus.Marvinbryantia.id.2005	bipolar disorder	9	rs3125832	A	C	0.0679323	0.015012	5.03e-06	11709	0.022104	0.0161	0.1684	51710	20.4774	0.00174581
genus.Marvinbryantia.id.2005	bipolar disorder	10	rs61884471	G	A	0.124426	0.0248431	1.01e-06	11559	0.002804	0.0254	0.9109	51710	25.0849	0.00216546
genus.Marvinbryantia.id.2005	bipolar disorder	11	rs72948274	A	C	-0.126354	0.0272212	3.26e-06	11561	0.008304	0.0299	0.782499	51710	21.5459	0.0018602
genus.Marvinbryantia.id.2005	bipolar disorder	12	rs8006832	G	T	-0.0952415	0.0216699	6.58e-06	11412	-0.0141	0.0224	0.528799	51710	19.317	0.00168983
genus.Methanobrevibacter.id.123	bipolar disorder	1	rs10202904	T	G	-0.112811	0.0239106	3.09e-06	3583	-0.004199	0.0136	0.7573	51710	22.2598	0.00617426
genus.Methanobrevibacter.id.123	bipolar disorder	2	rs11018665	A	T	0.113013	0.0254343	7.03e-06	3586	-0.021101	0.0143	0.1408	51710	19.7433	0.00547551
genus.Methanobrevibacter.id.123	bipolar disorder	3	rs1334944	T	C	0.115197	0.0255492	7.61e-06	3586	0.006101	0.0144	0.670199	51710	20.3293	0.00563712
genus.Methanobrevibacter.id.123	bipolar disorder	4	rs4779844	G	C	0.109639	0.0247979	9.28e-06	3585	0.007196	0.014	0.609	51710	19.5478	0.0054231
genus.Methanobrevibacter.id.123	bipolar disorder	5	rs4802933	A	G	-0.135628	0.0308139	9.74e-06	3586	-0.022205	0.0187	0.2368	51710	19.3735	0.00537352
genus.Methanobrevibacter.id.123	bipolar disorder	6	rs6776814	T	C	-0.188956	0.0419905	8.05e-06	3283	-0.001701	0.0234	0.9431	51710	20.2498	0.00613025
genus.Methanobrevibacter.id.123	bipolar disorder	7	rs76029318	T	C	0.222849	0.0454319	1.08e-06	3387	-0.025102	0.0265	0.3432	51710	24.0602	0.00705357
genus.Methanobrevibacter.id.123	bipolar disorder	8	rs894996	C	A	0.214213	0.0456045	3.82e-06	3479	-0.001499	0.0254	0.9542	51710	22.0635	0.00630195
genus.Odoribacter.id.952	bipolar disorder	1	rs10093869	A	G	-0.0577795	0.0125389	3.67e-06	14218	0.0167	0.0144	0.2473	51710	21.2337	0.00149121
genus.Odoribacter.id.952	bipolar disorder	2	rs10423795	C	T	0.0550695	0.0121164	6.58e-06	14135	-0.022603	0.0147	0.1231	51710	20.6573	0.0014593
genus.Odoribacter.id.952	bipolar disorder	3	rs16918425	A	T	0.0999781	0.0223785	8.85e-06	13689	-0.0045	0.0262	0.8626	51710	19.9595	0.00145595
genus.Odoribacter.id.952	bipolar disorder	4	rs28417404	A	G	-0.0726896	0.0161372	3.68e-06	14698	0.009703	0.02	0.6284	51710	20.2903	0.00137858
[truncated: 528 more rows]

## Sheet: Table S3
exposure	outcome	egger_intercept	se_egger_intercept	pval_egger_intercept	method	nsnp	Q	Q_df	Q_pval	beta.IVW	se.IVW	pval.IVW	or	or_lci95	or_uci95	method	beta.MRPRESSO	se.MRPRESSO	pval.MRPRESSO	or	or_lci95	or_uci95	Global Test's RSSobs	Global Test's Pvalue	outlier	method	nsnp	beta.Egger	se.Egger	pval.Egger	or	or_lci95	or_uci95	method	nsnp	beta.WM	se.WM	pval.WM	or	or_lci95	or_uci95	method	nsnp	beta	se	pval	or	or_lci95	or_uci95
class.Actinobacteria.id.419	bipolar disorder	-0.0040887	0.0132734	0.762029	Inverse variance weighted	18	12.1195	17	0.792849	0.0695165	0.058953	0.490967	1.07199	0.955012	1.2033	MR-PRESSO	0.0695165	0.0497764	0.180509	1.07199	0.972344	1.18185	13.4055	0.813	NA	MR Egger	18	0.127066	0.195906	0.238325	1.13549	0.773437	1.66703	Weighted median	18	0.0959333	0.0815277	0.239317	1.10069	0.938135	1.2914	Weighted mode	18	0.0845942	0.120163	0.686332	1.08828	0.859912	1.37728
class.Alphaproteobacteria.id.2379	bipolar disorder	0.036007	0.0229585	0.155436	Inverse variance weighted	10	7.16285	9	0.620169	0.0388405	0.0655491	0.553489	1.0396	0.914264	1.18213	MR-PRESSO	0.0388405	0.0584774	0.523215	1.0396	0.927025	1.16586	8.56225	0.6553	NA	MR Egger	10	-0.370184	0.26891	0.205928	0.690608	0.407691	1.16985	Weighted median	10	-0.0133907	0.0855024	0.875551	0.986699	0.834456	1.16672	Weighted mode	10	-0.0500839	0.121695	0.690296	0.95115	0.749307	1.20736
class.Bacilli.id.1673	bipolar disorder	-0.0130319	0.0109942	0.249778	Inverse variance weighted	22	19.1788	21	0.573669	0.101835	0.0549033	0.0636239	1.1072	0.994241	1.23299	MR-PRESSO	0.101835	0.0524686	0.0658156	1.1072	0.998997	1.22712	21.2449	0.5713	NA	MR Egger	22	0.260217	0.144458	0.0867475	1.29721	0.97734	1.72177	Weighted median	22	0.165229	0.0795556	0.0378108	1.17966	1.00934	1.37872	Weighted mode	22	0.254908	0.124867	0.0539712	1.29034	1.01022	1.64814
class.Bacteroidia.id.912	bipolar disorder	-0.00734553	0.0115231	0.534891	Inverse variance weighted	15	7.33427	14	0.921057	-0.0720541	0.0663172	0.277255	0.930481	0.817066	1.05964	MR-PRESSO	-0.0720541	0.0479999	0.155536	0.930481	0.846933	1.02227	8.31023	0.9247	NA	MR Egger	15	0.0157221	0.152834	0.919636	1.01585	0.752892	1.37064	Weighted median	15	-0.108662	0.0887554	0.220845	0.897034	0.753804	1.06748	Weighted mode	15	-0.135623	0.126782	0.302838	0.873172	0.681053	1.11949
class.Betaproteobacteria.id.2867	bipolar disorder	0.0207281	0.0157783	0.211656	Inverse variance weighted	15	11.6544	14	0.634038	0.152789	0.0690007	0.0268072	1.16508	1.0177	1.3338	MR-PRESSO	0.152789	0.0629555	0.0293147	1.16508	1.02983	1.31809	13.3704	0.6537	NA	MR Egger	15	-0.143487	0.235846	0.553408	0.866332	0.545668	1.37544	Weighted median	15	0.0639047	0.0965211	0.50792	1.06599	0.882253	1.28799	Weighted mode	15	0.0292965	0.151904	0.849837	1.02973	0.764575	1.38684
class.Clostridia.id.1859	bipolar disorder	0.021934	0.0211072	0.315188	Inverse variance weighted	17	15.8545	16	0.463161	-0.103694	0.0702899	0.140152	0.901502	0.785479	1.03466	MR-PRESSO	-0.103694	0.0699696	0.157772	0.901501	0.785972	1.03401	17.9364	0.4726	NA	MR Egger	17	-0.431107	0.322818	0.201642	0.649789	0.345131	1.22338	Weighted median	17	-0.235872	0.0970185	0.0150486	0.789882	0.653098	0.955313	Weighted mode	17	-0.287193	0.176174	0.122591	0.750367	0.531266	1.05983
class.Coriobacteriia.id.809	bipolar disorder	-0.00986604	0.0122657	0.434636	Inverse variance weighted	16	17.181	15	0.308157	0.0967855	0.0681041	0.155276	1.10162	0.963967	1.25894	MR-PRESSO	0.0967855	0.0681041	0.175731	1.10162	0.963967	1.25894	19.145	0.3423	NA	MR Egger	16	0.211347	0.158224	0.202943	1.23534	0.905949	1.6845	Weighted median	16	0.12853	0.0950737	0.176409	1.13716	0.943825	1.37009	Weighted mode	16	0.140623	0.117542	0.250122	1.15099	0.914152	1.44919
class.Deltaproteobacteria.id.3087	bipolar disorder	-0.00259219	0.0156072	0.870852	Inverse variance weighted	14	17.0968	13	0.194918	0.104388	0.0734949	0.155506	1.11003	0.961115	1.28202	MR-PRESSO	0.104388	0.0734949	0.179043	1.11003	0.961115	1.28202	19.4802	0.2227	NA	MR Egger	14	0.138564	0.219493	0.53969	1.14862	0.747036	1.76609	Weighted median	14	0.127054	0.0939479	0.176252	1.13548	0.944515	1.36505	Weighted mode	14	0.121406	0.124498	0.347277	1.12908	0.884608	1.44112
class.Erysipelotrichia.id.2147	bipolar disorder	-0.00313557	0.023633	0.896844	Inverse variance weighted	13	13.7189	12	0.319016	0.0173694	0.0842092	0.836584	1.01752	0.862707	1.20012	MR-PRESSO	0.0173694	0.0842092	0.840042	1.01752	0.862707	1.20012	16.1487	0.3286	NA	MR Egger	13	0.0675087	0.387988	0.865028	1.06984	0.5001	2.28865	Weighted median	13	0.0260475	0.110204	0.813155	1.02639	0.826999	1.27385	Weighted mode	13	0.069433	0.19809	0.732031	1.0719	0.727003	1.58042
class.Gammaproteobacteria.id.3303	bipolar disorder	0.0296378	0.0214078	0.208749	Inverse variance weighted	9	3.71861	8	0.881577	-0.0943227	0.0845084	0.264365	0.909989	0.771083	1.07392	MR-PRESSO	0.208749	0.0576163	0.140249	1.23214	1.10056	1.37944	4.79608	0.8798	NA	MR Egger	9	-0.496319	0.302416	0.144765	0.608767	0.336535	1.10122	Weighted median	9	-0.0981643	0.112569	0.383187	0.9065	0.727022	1.13029	Weighted mode	9	-0.232471	0.176269	0.223722	0.792573	0.561043	1.11965
class.Lentisphaeria.id.2250	bipolar disorder	0.0719238	0.0225322	0.0127642	Inverse variance weighted	10	14.256	9	0.113505	-0.0364912	0.0559576	0.514323	0.964167	0.864012	1.07593	MR-PRESSO	-0.0364912	0.0559576	0.530623	0.964167	0.864012	1.07593	17.7206	0.1179	NA	MR Egger	10	-0.531588	0.16135	0.0109463	0.587671	0.428341	0.806266	Weighted median	10	-0.00757062	0.0684552	0.91194	0.992458	0.867845	1.13496	Weighted mode	10	-0.000241543	0.114764	0.998367	0.999758	0.798373	1.25194
class.Melainabacteria.id.1589	bipolar disorder	-0.0109323	0.014411	0.464031	Inverse variance weighted	13	11.4622	12	0.489775	-0.0230082	0.0424412	0.587736	0.977254	0.899251	1.06202	MR-PRESSO	-0.0230082	0.0414793	0.589295	0.977254	0.900948	1.06002	13.5259	0.4984	NA	MR Egger	13	0.0674978	0.126629	0.604612	1.06983	0.834689	1.37121	Weighted median	13	-0.0393472	0.0601927	0.513314	0.961417	0.854426	1.0818	Weighted mode	13	-0.0654143	0.0964041	0.510302	0.936679	0.775408	1.13149
class.Methanobacteria.id.119	bipolar disorder	-0.00200128	0.0246127	0.936799	Inverse variance weighted	12	12.7782	11	0.308066	-0.0281289	0.0384632	0.464584	0.972263	0.901661	1.04839	MR-PRESSO	-0.0281289	0.0384632	0.479873	0.972263	0.901661	1.04839	15.0347	0.3313	NA	MR Egger	12	-0.0159327	0.155321	0.920325	0.984194	0.725886	1.33442	Weighted median	12	-0.0198488	0.0495965	0.689005	0.980347	0.889534	1.08043	Weighted mode	12	-0.0231155	0.0884693	0.798702	0.97715	0.821589	1.16216
class.Mollicutes.id.3920	bipolar disorder	-0.0101791	0.0223184	0.658073	Inverse variance weighted	12	17.8239	11	0.085757	-0.0842206	0.0773365	0.276148	0.919228	0.789939	1.06968	MR-PRESSO	-0.0842206	0.0773365	0.299431	0.919228	0.789939	1.06968	20.717	0.1025	NA	MR Egger	12	0.0243756	0.251275	0.924637	1.02468	0.626176	1.67678	Weighted median	12	-0.0869057	0.0943707	0.357104	0.916763	0.761952	1.10303	Weighted mode	12	-0.0521184	0.117901	0.667017	0.949216	0.753366	1.19598
class.Negativicutes.id.2164	bipolar disorder	0.0144489	0.0184339	0.449694	Inverse variance weighted	13	16.0379	12	0.189506	-0.0834982	0.087386	0.33932	0.919893	0.775091	1.09175	MR-PRESSO	-0.0834982	0.087386	0.358173	0.919893	0.775091	1.09175	18.7742	0.2	NA	MR Egger	13	-0.306986	0.298642	0.326051	0.735661	0.409702	1.32095	Weighted median	13	-0.094516	0.108497	0.383677	0.909813	0.735526	1.1254	Weighted mode	13	-0.12295	0.182392	0.513027	0.884308	0.618512	1.26433
class.Verrucomicrobiae.id.4029	bipolar disorder	-0.0148868	0.0173764	0.411655	Inverse variance weighted	12	9.60482	11	0.566245	0.0600121	0.0629	0.340039	1.06185	0.938688	1.20117	MR-PRESSO	0.0600121	0.0587758	0.32917	1.06185	0.946307	1.1915	11.6947	0.5589	NA	MR Egger	12	0.246781	0.226895	0.302272	1.2799	0.820424	1.9967	Weighted median	12	0.0392527	0.086392	0.649573	1.04003	0.878029	1.23193	Weighted mode	12	-0.021768	0.147931	0.885676	0.978467	0.732192	1.30758
family.Acidaminococcaceae.id.2166	bipolar disorder	-0.00782561	0.019867	0.707273	Inverse variance weighted	8	5.7694	7	0.566919	0.177649	0.0797601	0.0259282	1.19441	1.02155	1.39651	MR-PRESSO	0.177648	0.0724106	0.0438911	1.19441	1.03637	1.37654	7.25316	0.6187	NA	MR Egger	8	0.263752	0.232688	0.300256	1.3018	0.825045	2.05406	Weighted median	8	0.152052	0.102135	0.136556	1.16422	0.953008	1.42224	Weighted mode	8	0.177624	0.142605	0.252996	1.19438	0.903137	1.57953
family.Actinomycetaceae.id.421	bipolar disorder	-0.0269024	0.0222039	0.312392	Inverse variance weighted	5	2.02498	4	0.731163	-0.0047643	0.0806636	0.952901	0.995247	0.849706	1.16572	MR-PRESSO	-0.0047643	0.0573929	0.93783	0.995247	0.889359	1.11374	3.22732	0.7392	NA	MR Egger	5	0.25168	0.226506	0.347549	1.28618	0.825082	2.00498	Weighted median	5	-0.040953	0.102158	0.688508	0.959874	0.785699	1.17266	Weighted mode	5	-0.107417	0.144675	0.499034	0.898151	0.676394	1.19261
family.Alcaligenaceae.id.2875	bipolar disorder	-0.00287677	0.0184713	0.878312	Inverse variance weighted	17	17.2977	16	0.366594	0.12787	0.0666083	0.0548915	1.13641	0.997322	1.29489	MR-PRESSO	0.12787	0.0666083	0.0729035	1.13641	0.997322	1.29489	19.514	0.3837	NA	MR Egger	17	0.169557	0.27635	0.548699	1.18478	0.689292	2.03644	Weighted median	17	0.149868	0.087452	0.0865804	1.16168	0.978692	1.37888	Weighted mode	17	0.132693	0.146475	0.378427	1.1419	0.85693	1.52163
family.Bacteroidaceae.id.917	bipolar disorder	0.0190704	0.04746	0.697191	Inverse variance weighted	11	23.4674	10	0.00914678	0.0233435	0.12731	0.854517	1.02362	0.79757	1.31373	MR-PRESSO	0.0233435	0.12731	0.858181	1.02362	0.79757	1.31373	28.6631	0.0106	rs66474973	MR Egger	11	-0.277568	0.760591	0.723586	0.757624	0.170618	3.3642	Weighted median	11	-0.142552	0.137151	0.298629	0.867143	0.662743	1.13458	Weighted mode	11	-0.281986	0.2473	0.280752	0.754284	0.464546	1.22473
family.BacteroidalesS24.7group.id.11173	bipolar disorder	-0.0232552	0.0258683	0.398527	Inverse variance weighted	9	2.82938	8	0.944604	-0.0580846	0.0585043	0.320795	0.94357	0.841345	1.05822	MR-PRESSO	-0.0580846	0.0347927	0.13358	0.94357	0.88137	1.01016	3.5266	0.9531	NA	MR Egger	9	0.178228	0.269297	0.529259	1.1951	0.704974	2.02597	Weighted median	9	-0.0626658	0.0747726	0.401983	0.939257	0.811217	1.08751	Weighted mode	9	-0.045372	0.105453	0.678363	0.955642	0.777199	1.17506
family.Bifidobacteriaceae.id.433	bipolar disorder	0.00775825	0.0146137	0.602787	Inverse variance weighted	18	14.1577	17	0.655908	0.0322645	0.0567292	0.569528	1.03279	0.92411	1.15425	MR-PRESSO	0.0322645	0.05177	0.541407	1.03279	0.933136	1.14309	15.8375	0.6685	NA	MR Egger	18	-0.076427	0.212449	0.723743	0.926421	0.610897	1.40491	Weighted median	18	0.0980413	0.0818905	0.231219	1.10301	0.939447	1.29505	Weighted mode	18	0.0903626	0.120664	0.464165	1.09457	0.864039	1.38661
family.Christensenellaceae.id.1866	bipolar disorder	0.00551941	0.0108675	0.622549	Inverse variance weighted	12	9.41969	11	0.583213	-0.0776462	0.0690879	0.261066	0.925292	0.808109	1.05947	MR-PRESSO	-0.0776462	0.0639328	0.249987	0.925292	0.816315	1.04882	10.9487	0.6196	NA	MR Egger	12	-0.145587	0.150559	0.356361	0.864515	0.643597	1.16126	Weighted median	12	-0.150558	0.0919467	0.101536	0.860227	0.718368	1.0301	Weighted mode	12	-0.17546	0.128413	0.199103	0.839071	0.652366	1.07921
family.Clostridiaceae1.id.1869	bipolar disorder	0.0119095	0.0209788	0.584125	Inverse variance weighted	11	14.9044	10	0.135588	0.132187	0.0897388	0.140746	1.14132	0.95724	1.3608	MR-PRESSO	0.132187	0.0897388	0.171511	1.14132	0.95724	1.3608	17.941	0.1604	NA	MR Egger	11	-0.0259444	0.293648	0.931531	0.974389	0.547993	1.73257	Weighted median	11	0.0346471	0.106669	0.745325	1.03525	0.839941	1.27598	Weighted mode	11	0.0110465	0.146969	0.941568	1.01111	0.758045	1.34865
family.ClostridialesvadinBB60group.id.11286	bipolar disorder	0.0084348	0.0131305	0.531003	Inverse variance weighted	16	16.0854	15	0.376399	-0.0449907	0.0523481	0.390091	0.956006	0.862782	1.0593	MR-PRESSO	-0.0449907	0.0523481	0.403617	0.956006	0.862782	1.0593	18.4653	0.3787	NA	MR Egger	16	-0.136096	0.151546	0.384341	0.872758	0.648479	1.17461	Weighted median	16	-0.0568065	0.0739658	0.442481	0.944777	0.817275	1.09217	Weighted mode	16	-0.0821625	0.130798	0.539345	0.921122	0.712819	1.1903
family.Coriobacteriaceae.id.811	bipolar disorder	-0.00986604	0.0122657	0.434636	Inverse variance weighted	16	17.181	15	0.308157	0.0967855	0.0681041	0.155276	1.10162	0.963967	1.25894	MR-PRESSO	0.0967855	0.0681041	0.175731	1.10162	0.963967	1.25894	19.145	0.34	NA	MR Egger	16	0.211347	0.158224	0.202943	1.23534	0.905949	1.6845	Weighted median	16	0.12853	0.0950737	0.176409	1.13716	0.943825	1.37009	Weighted mode	16	0.140623	0.117542	0.250122	1.15099	0.914152	1.44919
family.Defluviitaleaceae.id.1924	bipolar disorder	0.00299483	0.0308431	0.925036	Inverse variance weighted	10	16.7177	9	0.0533247	-0.0203231	0.0827484	0.805991	0.979882	0.833176	1.15242	MR-PRESSO	-0.0203231	0.0827484	0.8115	0.979882	0.833176	1.15242	21.0408	0.0559	NA	MR Egger	10	-0.0469438	0.287851	0.874497	0.954141	0.542736	1.6774	Weighted median	10	0.0183965	0.0879836	0.834378	1.01857	0.857228	1.21027	Weighted mode	10	0.10135	0.160383	0.543153	1.10666	0.808155	1.51543
family.Desulfovibrionaceae.id.3169	bipolar disorder	-0.00181874	0.0156345	0.909695	Inverse variance weighted	12	13.6725	11	0.25165	0.131004	0.0754902	0.082674	1.13997	0.983186	1.32176	MR-PRESSO	0.131004	0.0754902	0.110564	1.13997	0.983186	1.32176	15.8435	0.2942	NA	MR Egger	12	0.153869	0.211882	0.484367	1.16634	0.769957	1.76678	Weighted median	12	0.12465	0.0982547	0.204571	1.13275	0.934326	1.37332	Weighted mode	12	0.110691	0.124337	0.392388	1.11705	0.875457	1.42531
family.Enterobacteriaceae.id.3469	bipolar disorder	-0.0597407	0.0265185	0.0543302	Inverse variance weighted	10	9.4067	9	0.40061	-0.14054	0.0821872	0.0872656	0.868889	0.739614	1.02076	MR-PRESSO	-0.14054	0.0821872	0.121433	0.868889	0.739614	1.02076	11.7714	0.4224	NA	MR Egger	10	0.623955	0.348747	0.111387	1.86629	0.942152	3.69692	Weighted median	10	-0.0218749	0.105701	0.836049	0.978363	0.795289	1.20358	Weighted mode	10	0.0125245	0.20026	0.951499	1.0126	0.683871	1.49935
family.Erysipelotrichaceae.id.2149	bipolar disorder	-0.00313557	0.023633	0.896844	Inverse variance weighted	13	13.7189	12	0.319016	0.0173694	0.0842092	0.836584	1.01752	0.862707	1.20012	MR-PRESSO	0.0173694	0.0842092	0.840042	1.01752	0.862707	1.20012	16.1487	0.328	NA	MR Egger	13	0.0675087	0.387988	0.865028	1.06984	0.5001	2.28865	Weighted median	13	0.0260475	0.110204	0.813155	1.02639	0.826999	1.27385	Weighted mode	13	0.069433	0.19809	0.732031	1.0719	0.727003	1.58042
family.FamilyXI.id.1936	bipolar disorder	-0.0428967	0.0270164	0.150993	Inverse variance weighted	10	12.4737	9	0.187904	0.0262811	0.0424457	0.535805	1.02663	0.944677	1.11569	MR-PRESSO	0.0262811	0.0424457	0.551154	1.02663	0.944677	1.11569	15.3159	0.2017	NA	MR Egger	10	0.339289	0.201003	0.129894	1.40395	0.94679	2.08185	Weighted median	10	0.0321248	0.0493812	0.515338	1.03265	0.937384	1.13759	Weighted mode	10	0.0186856	0.0860114	0.832862	1.01886	0.860797	1.20595
family.FamilyXIII.id.1957	bipolar disorder	-0.0167946	0.0196719	0.411457	Inverse variance weighted	13	10.6013	12	0.563358	-0.0631693	0.0751822	0.400787	0.938785	0.810158	1.08783	MR-PRESSO	-0.0631693	0.070665	0.388939	0.938785	0.817362	1.07824	12.4555	0.5801	NA	MR Egger	13	0.197779	0.314765	0.542608	1.21869	0.657599	2.25854	Weighted median	13	-0.004575	0.104703	0.965147	0.995435	0.810752	1.22219	Weighted mode	13	0.0309977	0.166659	0.855556	1.03148	0.744044	1.42997
family.Lachnospiraceae.id.1987	bipolar disorder	-0.00923776	0.0103794	0.387512	Inverse variance weighted	17	15.392	16	0.496137	-0.0630989	0.0633805	0.319465	0.938851	0.829175	1.06303	MR-PRESSO	-0.0630989	0.0621646	0.325196	0.938851	0.831153	1.0605	18.1152	0.4741	NA	MR Egger	17	0.0640289	0.156269	0.687791	1.06612	0.784854	1.44819	Weighted median	17	-0.114409	0.0933881	0.220539	0.891893	0.74271	1.07104	Weighted mode	17	-0.154397	0.187379	0.422064	0.856932	0.593534	1.23722
family.Lactobacillaceae.id.1836	bipolar disorder	0.0340212	0.0223423	0.158803	Inverse variance weighted	12	26.2132	11	0.00603204	0.0348802	0.0750599	0.642148	1.0355	0.893832	1.19961	MR-PRESSO	0.0348802	0.0750599	0.65121	1.0355	0.893832	1.19961	31.3596	0.0068	rs768253	MR Egger	12	-0.270126	0.212491	0.232416	0.763283	0.50328	1.15761	Weighted median	12	-0.085663	0.0732527	0.242236	0.917904	0.795139	1.05962	Weighted mode	12	-0.121132	0.0996733	0.249695	0.885917	0.728701	1.07705
family.Methanobacteriaceae.id.121	bipolar disorder	-0.00200128	0.0246127	0.936799	Inverse variance weighted	12	12.7782	11	0.308066	-0.0281289	0.0384632	0.464584	0.972263	0.901661	1.04839	MR-PRESSO	-0.0281289	0.0384632	0.479873	0.972263	0.901661	1.04839	15.0347	0.3276	NA	MR Egger	12	-0.0159327	0.155321	0.920325	0.984194	0.725886	1.33442	Weighted median	12	-0.0198488	0.0498746	0.690649	0.980347	0.889049	1.08102	Weighted mode	12	-0.0231155	0.0886312	0.79906	0.97715	0.821328	1.16253
family.Oxalobacteraceae.id.2966	bipolar disorder	0.0259504	0.0308056	0.414799	Inverse variance weighted	15	30.317	14	0.00690015	-0.0300188	0.0560139	0.592016	0.970427	0.869527	1.08304	MR-PRESSO	-0.0300188	0.0560139	0.600428	0.970427	0.869527	1.08304	35.0455	0.008	NA	MR Egger	15	-0.217429	0.229562	0.360839	0.804585	0.513056	1.26177	Weighted median	15	0.0104801	0.0598095	0.860903	1.01054	0.898753	1.13622	Weighted mode	15	0.106704	0.121702	0.395409	1.1126	0.876489	1.41233
family.Pasteurellaceae.id.3689	bipolar disorder	3.31485e-05	0.0139197	0.998128	Inverse variance weighted	19	28.7777	18	0.0511646	-0.0427315	0.0523863	0.414673	0.958169	0.864669	1.06178	MR-PRESSO	-0.0427315	0.0523863	0.425336	0.958169	0.864669	1.06178	32.1126	0.0523	NA	MR Egger	19	-0.043016	0.131068	0.746771	0.957896	0.740886	1.23847	Weighted median	19	-0.0384227	0.0622155	0.536856	0.962306	0.851833	1.08711	Weighted mode	19	-0.0608729	0.106456	0.574519	0.940943	0.763742	1.15926
family.Peptococcaceae.id.2024	bipolar disorder	-0.0273343	0.017404	0.160273	Inverse variance weighted	9	13.556	8	0.0940981	0.00436532	0.0810125	0.957027	1.00437	0.856913	1.17721	MR-PRESSO	0.00436532	0.0810125	0.958349	1.00437	0.856913	1.17721	17.8824	0.1076	NA	MR Egger	9	0.258026	0.177851	0.190126	1.29437	0.913418	1.83421	Weighted median	9	0.0650423	0.0836134	0.436632	1.0672	0.905888	1.25725	Weighted mode	9	0.113892	0.10693	0.317915	1.12063	0.908745	1.38192
family.Peptostreptococcaceae.id.2042	bipolar disorder	0.00289618	0.0109122	0.794858	Inverse variance weighted	15	12.6668	14	0.552911	-0.0122546	0.06014	0.838536	0.98782	0.877982	1.1114	MR-PRESSO	-0.0122545	0.0572049	0.833463	0.98782	0.883048	1.10502	14.9572	0.5392	NA	MR Egger	15	-0.0460476	0.140814	0.748866	0.954997	0.724667	1.25853	Weighted median	15	-0.00819736	0.0836633	0.921948	0.991836	0.84183	1.16857	Weighted mode	15	-0.121457	0.146722	0.421667	0.885629	0.664293	1.18071
family.Porphyromonadaceae.id.943	bipolar disorder	-0.0216601	0.0229881	0.370678	Inverse variance weighted	11	8.94425	10	0.537403	0.00911952	0.0833821	0.912909	1.00916	0.857007	1.18833	MR-PRESSO	-0.0251128	0.0788578	0.75669	0.9752	0.835543	1.1382	10.83	0.5424	NA	MR Egger	11	0.236481	0.381039	0.55024	1.26678	0.600282	2.67331	Weighted median	11	0.0375829	0.114136	0.741943	1.0383	0.830171	1.2986	Weighted mode	11	0.0150784	0.197974	0.940791	1.01519	0.6887	1.49647
family.Prevotellaceae.id.960	bipolar disorder	0.0119155	0.0134007	0.387088	Inverse variance weighted	18	17.5971	17	0.414675	-0.0171984	0.0574861	0.764807	0.982949	0.878209	1.10018	MR-PRESSO	-0.0171984	0.0574861	0.768433	0.982949	0.878209	1.10018	19.6218	0.4275	NA	MR Egger	18	-0.176017	0.187748	0.362431	0.838604	0.58042	1.21163	Weighted median	18	-0.0502618	0.0800729	0.5302	0.95098	0.812853	1.11258	Weighted mode	18	-0.076282	0.139667	0.592046	0.926555	0.704667	1.21831
family.Rhodospirillaceae.id.2717	bipolar disorder	-0.0188624	0.020974	0.382692	Inverse variance weighted	17	9.96322	16	0.868542	-0.0145081	0.046874	0.756932	0.985597	0.899082	1.08044	MR-PRESSO	-0.0145081	0.0369889	0.700066	0.985597	0.916671	1.0597	11.1337	0.8818	NA	MR Egger	17	0.184191	0.22586	0.427542	1.20224	0.772212	1.87176	Weighted median	17	-0.0353556	0.0630989	0.575262	0.965262	0.852971	1.09234	Weighted mode	17	-0.054196	0.102662	0.604808	0.947246	0.774597	1.15838
family.Rikenellaceae.id.967	bipolar disorder	0.00944124	0.0148292	0.531938	Inverse variance weighted	21	25.9125	20	0.168721	0.00297298	0.066937	0.964574	1.00298	0.879657	1.14359	MR-PRESSO	0.00297298	0.066937	0.965014	1.00298	0.879657	1.14359	28.3664	0.1879	NA	MR Egger	21	-0.12884	0.217903	0.561308	0.879115	0.573539	1.3475	Weighted median	21	-0.0604913	0.079528	0.446878	0.941302	0.80544	1.10008	Weighted mode	21	-0.119557	0.129096	0.365432	0.887314	0.688951	1.14279
family.Ruminococcaceae.id.2050	bipolar disorder	0.0104467	0.0139536	0.471298	Inverse variance weighted	12	12.8432	11	0.303694	-0.0852674	0.0776643	0.272249	0.918267	0.788605	1.06925	MR-PRESSO	-0.0852674	0.0776643	0.2957	0.918267	0.788605	1.06925	15.2329	0.3243	NA	MR Egger	12	-0.200778	0.173457	0.273965	0.818094	0.582309	1.14935	Weighted median	12	-0.0722294	0.104656	0.490095	0.930317	0.757785	1.14213	Weighted mode	12	-0.045857	0.146158	0.759581	0.955179	0.717253	1.27203
family.Streptococcaceae.id.1850	bipolar disorder	-0.000887973	0.0189118	0.963214	Inverse variance weighted	16	14.7599	15	0.468847	0.0374809	0.0652459	0.56566	1.03819	0.913565	1.17982	MR-PRESSO	0.0374809	0.0647216	0.57111	1.03819	0.914504	1.17861	16.7366	0.4834	NA	MR Egger	16	0.048305	0.240064	0.843423	1.04949	0.655589	1.68006	Weighted median	16	-0.00859326	0.0924337	0.92593	0.991444	0.827155	1.18836	Weighted mode	16	-0.0478337	0.166292	0.777552	0.953292	0.688138	1.32062
family.Veillonellaceae.id.2172	bipolar disorder	-0.00313611	0.00827787	0.708996	Inverse variance weighted	21	13.7658	20	0.842169	-0.08038	0.0505699	0.111951	0.922766	0.83569	1.01891	MR-PRESSO	-0.08038	0.0419544	0.069785	0.922766	0.849922	1.00185	14.8794	0.8569	NA	MR Egger	21	-0.0417985	0.113702	0.717224	0.959063	0.767471	1.19848	Weighted median	21	-0.0715158	0.0684974	0.296455	0.930982	0.81402	1.06475	Weighted mode	21	-0.0666634	0.100179	0.513369	0.93551	0.768731	1.13847
family.Verrucomicrobiaceae.id.4036	bipolar disorder	-0.0148918	0.017374	0.411444	Inverse variance weighted	12	9.60451	11	0.566273	0.0600344	0.0629128	0.339959	1.06187	0.938686	1.20123	MR-PRESSO	0.0600344	0.0587869	0.329085	1.06187	0.946307	1.19155	11.6958	0.5585	NA	MR Egger	12	0.246902	0.226911	0.30208	1.28005	0.820498	1.997	Weighted median	12	0.0395749	0.0847668	0.640594	1.04037	0.881114	1.22841	Weighted mode	12	-0.0216578	0.147415	0.885855	0.978575	0.733014	1.3064
family.Victivallaceae.id.2255	bipolar disorder	0.0228311	0.0284945	0.438568	Inverse variance weighted	14	19.7838	13	0.100735	-0.0711734	0.0418073	0.0886775	0.9313	0.85803	1.01083	MR-PRESSO	-0.0711734	0.0418073	0.112453	0.9313	0.85803	1.01083	23.0157	0.1135	NA	MR Egger	14	-0.226402	0.198319	0.275887	0.797397	0.540583	1.17622	Weighted median	14	-0.0498059	0.0497355	0.316626	0.951414	0.863046	1.04883	Weighted mode	14	-0.0172255	0.097181	0.862043	0.982922	0.812451	1.18916
genus..Clostridiuminnocuumgroup.id.14397	bipolar disorder	0.019469	0.0280994	0.505881	Inverse variance weighted	11	2.83623	10	0.98502	0.0519747	0.0412447	0.207614	1.05335	0.971548	1.14204	MR-PRESSO	0.0519747	0.0219654	0.0395322	1.05335	1.00896	1.09969	3.43989	0.9837	NA	MR Egger	11	-0.101173	0.224852	0.663386	0.903777	0.581652	1.4043	Weighted median	11	0.0514616	0.0556495	0.355098	1.05281	0.944017	1.17414	Weighted mode	11	0.0555275	0.0768809	0.486685	1.0571	0.909228	1.22902
genus..Eubacteriumbrachygroup.id.11296	bipolar disorder	-0.0363856	0.0196275	0.100885	Inverse variance weighted	10	9.78043	9	0.368552	0.0352287	0.0444887	0.428444	1.03586	0.949358	1.13024	MR-PRESSO	0.0352287	0.0444887	0.448811	1.03586	0.949358	1.13024	11.9626	0.3881	NA	MR Egger	10	0.297295	0.147668	0.0788776	1.34621	1.0079	1.79809	Weighted median	10	0.0549238	0.0544239	0.312885	1.05646	0.949569	1.17538	Weighted mode	10	0.0738411	0.0856248	0.410868	1.07664	0.910298	1.27337
genus..Eubacteriumcoprostanoligenesgroup.id.11375	bipolar disorder	-0.034478	0.0244723	0.184259	Inverse variance weighted	14	23.7292	13	0.0337148	-0.0699195	0.0989439	0.479779	0.932469	0.768089	1.13203	MR-PRESSO	-0.0699195	0.0989439	0.492251	0.932469	0.768089	1.13203	27.4447	0.0425	rs11052069	MR Egger	14	0.466529	0.392537	0.257627	1.59445	0.738715	3.44148	Weighted median	14	0.0092457	0.111406	0.933858	1.00929	0.811306	1.25558	Weighted mode	14	-0.00945378	0.189705	0.961012	0.990591	0.68299	1.43673
genus..Eubacteriumeligensgroup.id.14372	bipolar disorder	-0.0159431	0.0309532	0.62043	Inverse variance weighted	10	21.2266	9	0.0116815	0.0308391	0.11696	0.792032	1.03132	0.82004	1.29703	MR-PRESSO	0.0308391	0.11696	0.79797	1.03132	0.82004	1.29703	25.4331	0.0157	rs12719051	MR Egger	10	0.193084	0.337813	0.583311	1.21298	0.625609	2.35184	Weighted median	10	0.0167016	0.112937	0.882434	1.01684	0.814929	1.26878	Weighted mode	10	-0.0549396	0.176356	0.762496	0.946542	0.66992	1.33739
genus..Eubacteriumfissicatenagroup.id.14373	bipolar disorder	0.0210035	0.0306166	0.514774	Inverse variance weighted	9	6.95584	8	0.541405	0.0229963	0.0438258	0.599778	1.02326	0.939035	1.11505	MR-PRESSO	0.0229963	0.0408657	0.589038	1.02326	0.944499	1.10859	8.77527	0.5586	NA	MR Egger	9	-0.136311	0.23632	0.582136	0.872571	0.549087	1.38663	Weighted median	9	0.0268451	0.0619523	0.664784	1.02721	0.909754	1.15983	Weighted mode	9	0.0204794	0.0927347	0.83075	1.02069	0.851053	1.22414
genus..Eubacteriumhalliigroup.id.11338	bipolar disorder	-0.0034899	0.0136585	0.802043	Inverse variance weighted	16	23.3686	15	0.0766208	-0.0260947	0.0786696	0.740116	0.974243	0.83503	1.13666	MR-PRESSO	-0.0260947	0.0786696	0.744705	0.974243	0.83503	1.13666	26.3881	0.0857	NA	MR Egger	16	0.0148059	0.179509	0.935433	1.01492	0.713886	1.44288	Weighted median	16	-0.0629012	0.087091	0.470143	0.939036	0.791679	1.11382	Weighted mode	16	-0.0601677	0.133547	0.658767	0.941607	0.724757	1.22334
genus..Eubacteriumnodatumgroup.id.11297	bipolar disorder	-0.0189095	0.0229673	0.431599	Inverse variance weighted	11	6.86972	10	0.737684	0.011255	0.0355415	0.751493	1.01132	0.943266	1.08428	MR-PRESSO	0.0109806	0.0295105	0.717588	1.01104	0.954221	1.07124	8.24944	0.7509	NA	MR Egger	11	0.137572	0.156494	0.402213	1.14748	0.844377	1.5594	Weighted median	11	0.0186271	0.0490262	0.703989	1.0188	0.92546	1.12156	Weighted mode	11	0.00414381	0.0768472	0.958059	1.00415	0.863746	1.16738
genus..Eubacteriumoxidoreducensgroup.id.11339	bipolar disorder	0.0207016	0.0268426	0.49675	Inverse variance weighted	5	4.54128	4	0.337681	0.00896485	0.0724589	0.901534	1.00901	0.875417	1.16298	MR-PRESSO	0.00896485	0.0724589	0.907502	1.00901	0.875417	1.16298	7.23295	0.3855	NA	MR Egger	5	-0.17122	0.24582	0.536217	0.842636	0.520468	1.36423	Weighted median	5	0.00700822	0.0879443	0.936484	1.00703	0.847586	1.19647	Weighted mode	5	0.0238652	0.124762	0.85762	1.02415	0.801982	1.30787
genus..Eubacteriumrectalegroup.id.14374	bipolar disorder	0.0104771	0.0150506	0.50221	Inverse variance weighted	12	6.1276	11	0.864716	-0.107287	0.0740718	0.147502	0.898268	0.776882	1.03862	MR-PRESSO	-0.107287	0.0552843	0.078357	0.898268	0.806022	1.00107	7.51989	0.8571	NA	MR Egger	12	-0.248812	0.216378	0.276945	0.779727	0.51022	1.19159	Weighted median	12	-0.128045	0.0984687	0.193476	0.879814	0.725391	1.06711	Weighted mode	12	0.0754619	0.186261	0.693143	1.07838	0.748555	1.55354
genus..Eubacteriumruminantiumgroup.id.11340	bipolar disorder	0.00609561	0.0184164	0.744949	Inverse variance weighted	18	24.7865	17	0.0995921	-0.065755	0.0515356	0.201986	0.93636	0.846399	1.03588	MR-PRESSO	-0.065755	0.0515356	0.219144	0.93636	0.846399	1.03588	27.9792	0.0968	NA	MR Egger	18	-0.1266	0.191299	0.517525	0.881086	0.605593	1.2819	Weighted median	18	-0.0577251	0.0633209	0.361965	0.943909	0.83374	1.06864	Weighted mode	18	-0.0851898	0.128707	0.516914	0.918338	0.713584	1.18184
genus..Eubacteriumventriosumgroup.id.11341	bipolar disorder	-0.0208455	0.0204408	0.327945	Inverse variance weighted	14	11.097	13	0.602694	-0.0441815	0.068746	0.520434	0.95678	0.83617	1.09479	MR-PRESSO	-0.0441815	0.0635153	0.498924	0.95678	0.844786	1.08362	12.8286	0.6078	NA	MR Egger	14	0.248411	0.295033	0.416266	1.28199	0.719028	2.28571	Weighted median	14	0.0139655	0.0992549	0.888104	1.01406	0.834791	1.23184	Weighted mode	14	0.0370232	0.160185	0.820814	1.03772	0.7581	1.42047
genus..Eubacteriumxylanophilumgroup.id.14375	bipolar disorder	-0.0104119	0.0174146	0.563212	Inverse variance weighted	12	7.95873	11	0.716996	0.149599	0.0698863	0.0323056	1.16137	1.0127	1.33186	MR-PRESSO	0.149599	0.0594453	0.028649	1.16137	1.03364	1.30488	9.43314	0.7416	NA	MR Egger	12	0.276658	0.223711	0.244463	1.31872	0.850598	2.04446	Weighted median	12	0.0443744	0.0918872	0.62915	1.04537	0.873083	1.25166	Weighted mode	12	0.0207403	0.139986	0.884898	1.02096	0.775977	1.34328
genus..Ruminococcusgauvreauiigroup.id.11342	bipolar disorder	0.0395923	0.0236666	0.122512	Inverse variance weighted	13	0.7416	12	0.254223	0.00564169	0.0750327	0.940064	1.00566	0.868123	1.16498	MR-PRESSO	0.00564169	0.0750327	0.941303	1.00566	0.868123	1.16498	17.3286	0.2631	NA	MR Egger	13	-0.554695	0.342176	0.133288	0.574247	0.293652	1.12296	Weighted median	13	0.110321	0.101822	0.278602	1.11664	0.914616	1.36328	Weighted mode	13	0.20234	0.188744	0.304791	1.22426	0.845693	1.7723
genus..Ruminococcusgnavusgroup.id.14376	bipolar disorder	0.0705265	0.0352104	0.0730222	Inverse variance weighted	12	31.7552	11	0.000834833	0.00294269	0.0808748	0.970975	1.00295	0.855926	1.17522	MR-PRESSO	0.00294269	0.0808748	0.971627	1.00295	0.855926	1.17522	37.5123	0.0012	rs4388134	MR Egger	12	-0.647939	0.332761	0.0801244	0.523123	0.272491	1.00428	Weighted median	12	-0.0537073	0.0797659	0.500749	0.947709	0.810545	1.10809	Weighted mode	12	-0.122128	0.141863	0.407672	0.885035	0.6702	1.16874
genus..Ruminococcustorquesgroup.id.14377	bipolar disorder	-0.00313016	0.0142327	0.829955	Inverse variance weighted	13	10.7522	12	0.550266	-0.0326604	0.0722728	0.651338	0.967867	0.840032	1.11516	MR-PRESSO	-0.0326604	0.0684121	0.64165	0.967867	0.846413	1.10675	13.0439	0.5302	NA	MR Egger	13	0.0115962	0.213817	0.957721	1.01166	0.665321	1.5383	Weighted median	13	0.0242978	0.0976837	0.803563	1.0246	0.846062	1.2408	Weighted mode	13	0.00685371	0.142139	0.962336	1.00688	0.762053	1.33036
genus.Actinomyces.id.423	bipolar disorder	-0.0136392	0.0185058	0.494218	Inverse variance weighted	7	1.53385	6	0.957214	0.00163051	0.0632801	0.979443	1.00163	0.884796	1.1339	MR-PRESSO	0.00163051	0.0319951	0.96101	1.00163	0.940748	1.06646	2.03819	0.9585	NA	MR Egger	7	0.118949	0.171296	0.518365	1.12631	0.805098	1.57568	Weighted median	7	-0.0205002	0.0813222	0.800975	0.979709	0.835361	1.149	Weighted mode	7	-0.0356247	0.108415	0.753627	0.965002	0.780267	1.19348
genus.Adlercreutzia.id.812	bipolar disorder	0.00870685	0.0377943	0.822445	Inverse variance weighted	12	22.2896	11	0.0222232	0.0457621	0.0793498	0.564133	1.04683	0.896046	1.22298	MR-PRESSO	0.0457621	0.0793498	0.575744	1.04683	0.896046	1.22298	26.5841	0.027	rs80078995	MR Egger	12	-0.045346	0.404095	0.912873	0.955667	0.432846	2.10998	Weighted median	12	0.0816503	0.0808645	0.312631	1.08508	0.926034	1.27143	Weighted mode	12	0.0883104	0.113909	0.454525	1.09233	0.873758	1.36557
genus.Akkermansia.id.4037	bipolar disorder	-0.0147965	0.0173603	0.413983	Inverse variance weighted	12	9.60667	11	0.566076	0.0599378	0.062886	0.340531	1.06177	0.938644	1.20105	MR-PRESSO	0.0599378	0.0587684	0.329685	1.06177	0.94625	1.19139	11.699	0.5674	NA	MR Egger	12	0.245518	0.226635	0.304095	1.27828	0.819807	1.99316	Weighted median	12	0.0391389	0.0848501	0.644604	1.03991	0.880586	1.22807	Weighted mode	12	-0.0214877	0.151929	0.890085	0.978742	0.72668	1.31823
genus.Alistipes.id.968	bipolar disorder	-0.00982399	0.0211587	0.650112	Inverse variance weighted	15	11.4585	14	0.6497	0.0419144	0.0722387	0.561766	1.04281	0.905133	1.20142	MR-PRESSO	0.0419144	0.0653537	0.531658	1.04281	0.91743	1.18531	13.0238	0.6581	NA	MR Egger	15	0.205236	0.359099	0.577389	1.22781	0.607381	2.48201	Weighted median	15	0.0223945	0.0978973	0.819059	1.02265	0.8441	1.23896	Weighted mode	15	0.0305727	0.159675	0.850908	1.03104	0.75398	1.40992
genus.Allisonella.id.2174	bipolar disorder	0.0450747	0.0389868	0.31197	Inverse variance weighted	6	5.16859	5	0.395653	0.00639106	0.0470425	0.891934	1.00641	0.917767	1.10362	MR-PRESSO	0.00639106	0.0470425	0.897235	1.00641	0.917766	1.10362	8.07967	0.3859	NA	MR Egger	6	-0.312001	0.279249	0.326449	0.731981	0.423446	1.26532	Weighted median	6	0.0330584	0.063204	0.600944	1.03361	0.913181	1.16992	Weighted mode	6	0.0413516	0.10093	0.698984	1.04222	0.855156	1.2702
genus.Alloprevotella.id.961	bipolar disorder	-0.0210735	0.0588297	0.734812	Inverse variance weighted	7	5.47678	6	0.484268	0.0298055	0.0435418	0.493643	1.03025	0.945978	1.12204	MR-PRESSO	0.0298055	0.0416	0.50062	1.03025	0.949585	1.11778	7.43773	0.504	NA	MR Egger	7	0.183208	0.430603	0.688187	1.20106	0.516451	2.79321	Weighted median	7	0.0350207	0.0574571	0.542187	1.03564	0.925339	1.15909	Weighted mode	7	0.0268519	0.0921585	0.780582	1.02722	0.857462	1.23058
genus.Anaerofilum.id.2053	bipolar disorder	0.0109232	0.0302972	0.726765	Inverse variance weighted	11	17.4876	10	0.0642472	-0.0315688	0.0575069	0.583035	0.968924	0.865643	1.08453	MR-PRESSO	-0.0315688	0.0575069	0.595079	0.968924	0.865643	1.08453	21.299	0.069	NA	MR Egger	11	-0.1244	0.264422	0.649219	0.883027	0.525888	1.4827	Weighted median	11	-0.0450979	0.0641148	0.481811	0.955904	0.843021	1.0839	Weighted mode	11	-0.0724115	0.105585	0.508418	0.930148	0.756269	1.144
genus.Anaerostipes.id.1991	bipolar disorder	-0.024781	0.0147199	0.120409	Inverse variance weighted	13	15.3463	12	0.223042	0.0271401	0.0821728	0.741188	1.02751	0.874661	1.20707	MR-PRESSO	0.0271401	0.0821728	0.746883	1.02751	0.874661	1.20707	18.4506	0.2203	NA	MR Egger	13	0.366776	0.215772	0.117229	1.44307	0.94541	2.20271	Weighted median	13	0.037977	0.104407	0.716053	1.03871	0.846486	1.27458	Weighted mode	13	-0.0163648	0.186327	0.931462	0.983768	0.682791	1.41742
genus.Anaerotruncus.id.2054	bipolar disorder	0.0369572	0.0192648	0.0772913	Inverse variance weighted	15	28.906	14	0.0107607	-0.0650126	0.0985153	0.509303	0.937056	0.772516	1.13664	MR-PRESSO	-0.0650126	0.0985153	0.520013	0.937056	0.772516	1.13664	33.4841	0.0116	NA	MR Egger	15	-0.602851	0.29453	0.0614477	0.547249	0.307239	0.974752	Weighted median	15	-0.0109241	0.10902	0.920183	0.989135	0.798833	1.22477	Weighted mode	15	-0.369946	0.239536	0.144784	0.690772	0.431954	1.10467
genus.Bacteroides.id.918	bipolar disorder	0.0190704	0.04746	0.697191	Inverse variance weighted	11	23.4674	10	0.00914678	0.0233435	0.12731	0.854517	1.02362	0.79757	1.31373	MR-PRESSO	0.0233435	0.12731	0.858181	1.02362	0.79757	1.31373	28.6631	0.0087	rs66474973	MR Egger	11	-0.277568	0.760591	0.723586	0.757624	0.170618	3.3642	Weighted median	11	-0.142552	0.134511	0.289245	0.867143	0.666182	1.12873	Weighted mode	11	-0.281986	0.246451	0.279194	0.754284	0.46532	1.22269
genus.Barnesiella.id.944	bipolar disorder	-0.0248804	0.0176567	0.179193	Inverse variance weighted	17	13.0978	16	0.665593	-0.0606623	0.0606228	0.316996	0.941141	0.835702	1.05988	MR-PRESSO	-0.062147	0.0548872	0.274206	0.939745	0.843896	1.04648	14.7138	0.6734	NA	MR Egger	17	0.241327	0.220776	0.2916	1.27294	0.825808	1.96216	Weighted median	17	-0.0841737	0.0862214	0.32894	0.919272	0.776338	1.08852	Weighted mode	17	-0.150366	0.142143	0.305833	0.860393	0.651182	1.13682
genus.Bifidobacterium.id.436	bipolar disorder	-0.00205737	0.0121212	0.867833	Inverse variance weighted	15	9.51262	14	0.796878	0.0643151	0.0574272	0.262739	1.06643	0.952903	1.19348	MR-PRESSO	0.0643151	0.0473373	0.195745	1.06643	0.971935	1.17011	10.6842	0.8134	NA	MR Egger	15	0.0891519	0.157194	0.580278	1.09325	0.803363	1.48773	Weighted median	15	0.0700074	0.0783986	0.371874	1.07252	0.91975	1.25066	Weighted mode	15	0.0796192	0.101152	0.444332	1.08287	0.888128	1.32032
genus.Bilophila.id.3170	bipolar disorder	0.00774076	0.0170455	0.656241	Inverse variance weighted	17	10.6478	16	0.830684	0.0330572	0.0580933	0.569331	1.03361	0.922373	1.15826	MR-PRESSO	0.0330572	0.047391	0.495476	1.03361	0.941925	1.13422	12.0146	0.8284	NA	MR Egger	17	-0.0678499	0.22967	0.771721	0.934401	0.595709	1.46566	Weighted median	17	0.00839476	0.0774755	0.913715	1.00843	0.866358	1.1738	Weighted mode	17	0.0930372	0.134495	0.499009	1.0975	0.843181	1.42853
genus.Blautia.id.1992	bipolar disorder	-0.0205103	0.0117638	0.109089	Inverse variance weighted	13	6.2268	12	0.90422	-0.0273763	0.069457	0.693472	0.972995	0.849156	1.11489	MR-PRESSO	-0.0273763	0.0500331	0.594296	0.972995	0.882108	1.07325	7.46272	0.8976	NA	MR Egger	13	0.21026	0.152976	0.19665	1.234	0.914323	1.66545	Weighted median	13	-0.0261096	0.0944261	0.782157	0.974228	0.809625	1.1723	Weighted mode	13	0.0874104	0.125419	0.499115	1.09134	0.853499	1.39547
genus.Butyricicoccus.id.2055	bipolar disorder	0.0089305	0.01325	0.525412	Inverse variance weighted	8	5.14753	7	0.641965	-0.0539648	0.0805463	0.502867	0.947465	0.809098	1.1095	MR-PRESSO	-0.0539648	0.069071	0.460232	0.947465	0.827502	1.08482	6.3121	0.6989	NA	MR Egger	8	-0.151009	0.164981	0.395324	0.85984	0.622276	1.1881	Weighted median	8	-0.086098	0.107717	0.424118	0.917504	0.742878	1.13318	Weighted mode	8	-0.0893849	0.118094	0.473814	0.914493	0.725532	1.15267
genus.Butyricimonas.id.945	bipolar disorder	0.0173737	0.0179264	0.347831	Inverse variance weighted	17	21.4946	16	0.160272	0.137785	0.0596452	0.020884	1.14773	1.0211	1.29006	MR-PRESSO	0.137785	0.0596452	0.0345538	1.14773	1.0211	1.29006	24.1423	0.1857	NA	MR Egger	17	-0.0619558	0.214584	0.776744	0.939924	0.617213	1.43137	Weighted median	17	0.104892	0.0727046	0.149102	1.11059	0.963089	1.28068	Weighted mode	17	0.0527226	0.128018	0.685924	1.05414	0.820211	1.35478
genus.Butyrivibrio.id.1993	bipolar disorder	0.0185496	0.0240911	0.45411	Inverse variance weighted	16	21.8952	15	0.11058	0.00105442	0.0372333	0.977408	1.00105	0.930603	1.07684	MR-PRESSO	0.00105442	0.0372333	0.977781	1.00105	0.930603	1.07684	25.0285	0.1154	NA	MR Egger	16	-0.127116	0.170687	0.468751	0.880631	0.630235	1.23051	Weighted median	16	0.0299299	0.0450662	0.506606	1.03038	0.943273	1.12554	Weighted mode	16	0.0432465	0.0839602	0.614001	1.0442	0.885754	1.23098
genus.CandidatusSoleaferrea.id.11350	bipolar disorder	-0.0302087	0.0164976	0.0884477	Inverse variance weighted	16	14.8423	15	0.462837	-0.0967192	0.0415975	0.0200655	0.907811	0.836733	0.984927	MR-PRESSO	-0.0967192	0.0413782	0.0336901	0.907811	0.837093	0.984503	17.1356	0.4677	NA	MR Egger	16	0.202114	0.168417	0.250021	1.22399	0.879869	1.70269	Weighted median	16	-0.125019	0.0598007	0.0365648	0.88248	0.784877	0.992221	Weighted mode	16	-0.218337	0.118535	0.0853367	0.803854	0.637204	1.01409
genus.Catenibacterium.id.2153	bipolar disorder	0.107524	0.0710394	0.227349	Inverse variance weighted	5	6.38548	4	0.172151	0.0285796	0.0668489	0.668997	1.02899	0.902628	1.17305	MR-PRESSO	0.0285796	0.0668489	0.691007	1.02899	0.902628	1.17305	10.22	0.2162	NA	MR Egger	5	-0.772708	0.53258	0.242712	0.461761	0.162583	1.31147	Weighted median	5	-4.61771e-05	0.078241	0.999529	0.999954	0.857788	1.16568	Weighted mode	5	-0.0627743	0.120058	0.628691	0.939155	0.742237	1.18832
genus.ChristensenellaceaeR.7group.id.11283	bipolar disorder	-0.0203599	0.017869	0.283953	Inverse variance weighted	11	8.23231	10	0.606157	-0.0314899	0.0812564	0.698358	0.969001	0.826337	1.13629	MR-PRESSO	-0.0314899	0.0737256	0.67834	0.969001	0.838625	1.11965	9.90551	0.6139	NA	MR Egger	11	0.232892	0.245852	0.368233	1.26224	0.779597	2.0437	Weighted median	11	-0.124471	0.106368	0.241925	0.882964	0.716804	1.08764	Weighted mode	11	-0.173381	0.172879	0.339556	0.840817	0.599161	1.17994
genus.Clostridiumsensustricto1.id.1873	bipolar disorder	-0.005206	0.0172016	0.770955	Inverse variance weighted	9	7.82823	8	0.450426	-0.0260343	0.072493	0.7195	0.974302	0.845252	1.12305	MR-PRESSO	-0.0260342	0.0717105	0.725976	0.974302	0.846549	1.12133	9.37838	0.5042	NA	MR Egger	9	0.0213532	0.174119	0.905842	1.02158	0.726207	1.4371	Weighted median	9	-0.00770724	0.099941	0.93853	0.992322	0.815795	1.20705	Weighted mode	9	-0.00887092	0.117992	0.941916	0.991168	0.786521	1.24906
genus.Collinsella.id.815	bipolar disorder	0.00848688	0.0206764	0.691067	Inverse variance weighted	11	5.93518	10	0.82068	0.0729646	0.0757585	0.335487	1.07569	0.927259	1.24789	MR-PRESSO	0.0729646	0.0583644	0.239706	1.07569	0.959417	1.20606	7.14212	0.827	NA	MR Egger	11	-0.0507963	0.310888	0.873821	0.950472	0.51678	1.74813	Weighted median	11	0.00792642	0.0985276	0.93588	1.00796	0.830948	1.22267	Weighted mode	11	-0.0753381	0.164981	0.657683	0.92743	0.671191	1.28149
genus.Coprobacter.id.949	bipolar disorder	0.0283994	0.0190242	0.161308	Inverse variance weighted	14	20.7455	13	0.0781172	-0.0147351	0.0564499	0.79407	0.985373	0.882164	1.10066	MR-PRESSO	-0.0147351	0.0564499	0.798159	0.985373	0.882164	1.10066	23.8584	0.0847	NA	MR Egger	14	-0.25152	0.167545	0.159147	0.777618	0.55995	1.0799	Weighted median	14	-0.0690924	0.0633141	0.275157	0.93324	0.824327	1.05654	Weighted mode	14	-0.0967263	0.0867638	0.285112	0.907804	0.765839	1.07609
genus.Coprococcus1.id.11301	bipolar disorder	-0.0114228	0.0184878	0.548217	Inverse variance weighted	14	30.2541	13	0.00432828	-0.131172	0.101981	0.198358	0.877067	0.718166	1.07113	MR-PRESSO	-0.131172	0.101981	0.220794	0.877067	0.718166	1.07113	34.6482	0.006	rs1576241	MR Egger	14	0.0219616	0.268975	0.936272	1.0222	0.603368	1.73178	Weighted median	14	-0.0794184	0.0976036	0.415826	0.923653	0.762829	1.11838	Weighted mode	14	-0.0387427	0.127358	0.765787	0.961998	0.749489	1.23476
genus.Coprococcus2.id.11302	bipolar disorder	-0.0150385	0.0488007	0.765831	Inverse variance weighted	10	21.9995	9	0.00888059	-0.0118368	0.109415	0.91385	0.988233	0.797487	1.2246	MR-PRESSO	-0.0118368	0.109415	0.916224	0.988233	0.797487	1.2246	27.1725	0.0133	rs10070053，rs72680320	MR Egger	10	0.189904	0.664747	0.782382	1.20913	0.328572	4.44957	Weighted median	10	0.0311829	0.105316	0.767162	1.03167	0.839258	1.26821	Weighted mode	10	0.0730913	0.158393	0.655423	1.07583	0.788707	1.46747
genus.Coprococcus3.id.11303	bipolar disorder	0.0039509	0.0293085	0.896097	Inverse variance weighted	10	15.3061	9	0.0828641	0.00158632	0.107871	0.988267	1.00159	0.810714	1.2374	MR-PRESSO	0.00158632	0.107871	0.988588	1.00159	0.810714	1.2374	18.4181	0.1041	NA	MR Egger	10	-0.061123	0.479022	0.901615	0.940708	0.367877	2.4055	Weighted median	10	-0.0155483	0.118089	0.895249	0.984572	0.781138	1.24099	Weighted mode	10	-0.0718366	0.182276	0.702676	0.930683	0.651096	1.33033
genus.DefluviitaleaceaeUCG011.id.11287	bipolar disorder	0.00666644	0.0384635	0.8681	Inverse variance weighted	8	14.7364	7	0.0395304	0.00561343	0.096487	0.953607	1.00563	0.832351	1.21498	MR-PRESSO	0.00561343	0.096487	0.955233	1.00563	0.832351	1.21498	19.633	0.0492	rs72731813	MR Egger	8	-0.0539088	0.358817	0.885498	0.947518	0.468983	1.91434	Weighted median	8	0.0572373	0.091192	0.530229	1.05891	0.885592	1.26614	Weighted mode	8	0.135822	0.136049	0.351368	1.14548	0.877364	1.49553
genus.Desulfovibrio.id.3173	bipolar disorder	-0.033321	0.0161568	0.0692162	Inverse variance weighted	11	8.80304	10	0.550892	-0.0186743	0.0582471	0.74851	0.981499	0.875606	1.1002	MR-PRESSO	-0.0186743	0.0546501	0.739644	0.981499	0.881801	1.09247	10.6814	0.5499	NA	MR Egger	11	0.312478	0.170808	0.100591	1.36681	0.97794	1.9103	Weighted median	11	-0.0498715	0.0771102	0.51779	0.951352	0.817906	1.10657	Weighted mode	11	-0.101686	0.131474	0.457158	0.903313	0.698113	1.16883
genus.Dialister.id.2183	bipolar disorder	-0.0298097	0.0279958	0.312005	Inverse variance weighted	12	18.1281	11	0.0786565	-0.0279387	0.0848553	0.741966	0.972448	0.823448	1.14841	MR-PRESSO	-0.0279387	0.0848553	0.74815	0.972448	0.823448	1.14841	21.6218	0.0833	NA	MR Egger	12	0.372342	0.385271	0.356613	1.45113	0.681957	3.08784	Weighted median	12	-0.103895	0.0913454	0.255378	0.90132	0.753571	1.07804	Weighted mode	12	-0.164776	0.152553	0.303202	0.848084	0.628902	1.14365
genus.Dorea.id.1997	bipolar disorder	-0.00624741	0.0164838	0.713473	Inverse variance weighted	11	5.69276	10	0.840382	-0.11133	0.079262	0.160147	0.894644	0.765916	1.04501	MR-PRESSO	-0.11133	0.0598034	0.0922735	0.894644	0.795691	1.0059	6.82962	0.8527	NA	MR Egger	11	-0.0290053	0.231223	0.902931	0.971411	0.617422	1.52836	Weighted median	11	-0.0845779	0.102603	0.409756	0.9189	0.751504	1.12358	Weighted mode	11	-0.0525843	0.169528	0.762791	0.948774	0.680546	1.32272
genus.Eggerthella.id.819	bipolar disorder	-0.0303378	0.0297811	0.338165	Inverse variance weighted	10	12.3046	9	0.196675	-0.0132646	0.0573302	0.817026	0.986823	0.881939	1.10418	MR-PRESSO	-0.0132646	0.0573302	0.822201	0.986823	0.88194	1.10418	15.0505	0.2179	NA	MR Egger	10	0.258758	0.273091	0.371115	1.29532	0.758433	2.21226	Weighted median	10	-0.053883	0.0716788	0.452214	0.947543	0.82335	1.09047	Weighted mode	10	-0.088233	0.11398	0.458718	0.915548	0.732249	1.14473
genus.Eisenbergiella.id.11304	bipolar disorder	-0.0377891	0.0485655	0.454524	Inverse variance weighted	12	19.3183	11	0.0556142	-0.0229659	0.0596013	0.699997	0.977296	0.869546	1.0984	MR-PRESSO	-0.0223497	0.0596172	0.714872	0.977898	0.870055	1.09911	22.971	0.0603	NA	MR Egger	12	0.338288	0.462856	0.481631	1.40254	0.566142	3.47463	Weighted median	12	0.0259669	0.0631564	0.680961	1.02631	0.906812	1.16155	Weighted mode	12	0.0280301	0.0983996	0.781043	1.02843	0.848035	1.24719
genus.Enterorhabdus.id.820	bipolar disorder	-0.0128936	0.0185187	0.508727	Inverse variance weighted	9	9.11236	8	0.332907	-0.0259457	0.0578334	0.6537	0.974388	0.869968	1.09134	MR-PRESSO	-0.0259457	0.0578334	0.665602	0.974388	0.869968	1.09134	11.0991	0.376	NA	MR Egger	9	0.0839879	0.168837	0.634114	1.08762	0.781194	1.51423	Weighted median	9	-0.050947	0.07341	0.487678	0.950329	0.822974	1.09739	Weighted mode	9	-0.0212006	0.10056	0.838295	0.979023	0.803886	1.19231
genus.Erysipelatoclostridium.id.11381	bipolar disorder	0.0216151	0.0162234	0.204029	Inverse variance weighted	16	14.5919	15	0.481189	0.0770475	0.0508865	0.129999	1.08009	0.977566	1.19337	MR-PRESSO	0.0770475	0.0501895	0.145573	1.08009	0.978902	1.19175	16.6119	0.5015	NA	MR Egger	16	-0.182941	0.201662	0.379668	0.832817	0.560908	1.23654	Weighted median	16	0.0574282	0.0698246	0.410813	1.05911	0.923645	1.21444	Weighted mode	16	-0.0102777	0.118676	0.932133	0.989775	0.784363	1.24898
genus.ErysipelotrichaceaeUCG003.id.11384	bipolar disorder	-0.0116446	0.0205351	0.579064	Inverse variance weighted	17	33.1098	16	0.00714658	0.12978	0.0823653	0.115104	1.13858	0.968839	1.33805	MR-PRESSO	0.12978	0.0823653	0.134668	1.13858	0.968839	1.33805	37.3903	0.0104	rs79396538	MR Egger	17	0.253184	0.233333	0.29502	1.28812	0.815341	2.03504	Weighted median	17	0.0764286	0.0901629	0.39662	1.07943	0.904574	1.28807	Weighted mode	17	0.117286	0.162858	0.481809	1.12444	0.817163	1.54726
genus.Escherichia.Shigella.id.3504	bipolar disorder	0.00227253	0.015108	0.882743	Inverse variance weighted	15	11.0159	14	0.684783	0.0242388	0.0604771	0.688573	1.02453	0.910013	1.15347	MR-PRESSO	0.0242388	0.053646	0.658314	1.02453	0.922279	1.13813	12.6966	0.6835	NA	MR Egger	15	-0.00218798	0.185805	0.990783	0.997814	0.693249	1.43619	Weighted median	15	0.0238511	0.0812206	0.769019	1.02414	0.873418	1.20087	Weighted mode	15	-0.00621678	0.143355	0.966022	0.993803	0.750367	1.31621
genus.Faecalibacterium.id.2057	bipolar disorder	-0.00717055	0.0136378	0.609475	Inverse variance weighted	13	14.6099	12	0.263466	-0.0224021	0.0706434	0.751156	0.977847	0.851409	1.12306	MR-PRESSO	-0.0224021	0.0706434	0.756605	0.977847	0.851409	1.12306	16.4001	0.3221	NA	MR Egger	13	0.045497	0.148282	0.764705	1.04655	0.782598	1.39952	Weighted median	13	-0.0346073	0.0870898	0.691091	0.965985	0.8144	1.14578	Weighted mode	13	-0.0204547	0.104	0.84737	0.979753	0.799079	1.20128
genus.FamilyXIIIAD3011group.id.11293	bipolar disorder	0.00804655	0.038604	0.838117	Inverse variance weighted	15	30.9358	14	0.00565943	0.0703631	0.0941795	0.454993	1.0729	0.892054	1.2904	MR-PRESSO	0.0703631	0.0941795	0.467356	1.0729	0.892054	1.2904	35.8947	0.007	rs12812672	MR Egger	15	-0.0293664	0.488309	0.95296	0.971061	0.372897	2.52874	Weighted median	15	0.0993528	0.105121	0.344592	1.10446	0.89881	1.35715	Weighted mode	15	0.347197	0.205023	0.112491	1.4151	0.946819	2.11497
genus.FamilyXIIIUCG001.id.11294	bipolar disorder	0.00935463	0.018017	0.617668	Inverse variance weighted	10	8.13355	9	0.520746	-0.0914374	0.071132	0.198631	0.912618	0.793854	1.04915	MR-PRESSO	-0.0914374	0.0676213	0.209309	0.912618	0.799335	1.04196	9.90431	0.5409	NA	MR Egger	10	-0.192437	0.207123	0.380019	0.824946	0.549692	1.23803	Weighted median	10	-0.152404	0.0942654	0.105931	0.858641	0.713792	1.03289	Weighted mode	10	-0.188574	0.14569	0.227768	0.828139	0.622428	1.10184
genus.Flavonifractor.id.2059	bipolar disorder	0.0170537	0.0257448	0.532311	Inverse variance weighted	8	4.09285	7	0.769023	-0.0698459	0.0750993	0.352346	0.932537	0.804897	1.08042	MR-PRESSO	-0.069846	0.0574248	0.263287	0.932537	0.833269	1.04363	5.1669	0.7915	NA	MR Egger	8	-0.263282	0.301519	0.416136	0.768525	0.425598	1.38777	Weighted median	8	-0.0526106	0.097298	0.588704	0.948749	0.784025	1.14808	Weighted mode	8	-0.0429389	0.13507	0.759833	0.95797	0.735153	1.24832
genus.Fusicatenibacter.id.11305	bipolar disorder	-0.0159976	0.0200076	0.434986	Inverse variance weighted	19	27.5176	18	0.069785	-0.078012	0.0769237	0.310512	0.924953	0.795502	1.07547	MR-PRESSO	-0.078012	0.0769237	0.323951	0.924953	0.795502	1.07547	30.6589	0.0788	NA	MR Egger	19	0.157086	0.304123	0.612144	1.1701	0.644684	2.12372	Weighted median	19	-0.0901921	0.088698	0.309227	0.913756	0.767943	1.08725	Weighted mode	19	-0.0247809	0.166174	0.883112	0.975524	0.704349	1.3511
genus.Gordonibacter.id.821	bipolar disorder	0.0312345	0.0246662	0.22763	Inverse variance weighted	15	23.7044	14	0.0497299	-0.0707909	0.0418284	0.090567	0.931657	0.858323	1.01126	MR-PRESSO	-0.0707909	0.0418284	0.112693	0.931657	0.858323	1.01126	27.4193	0.0544	NA	MR Egger	15	-0.272698	0.164623	0.121546	0.761323	0.551365	1.05123	Weighted median	15	-0.0931144	0.0474997	0.0499589	0.911089	0.830096	0.999985	Weighted mode	15	-0.0967376	0.0847337	0.272744	0.907794	0.768884	1.0718
genus.Haemophilus.id.3698	bipolar disorder	0.0199922	0.0138779	0.175282	Inverse variance weighted	14	18.3655	13	0.144128	-0.0143248	0.0561302	0.798563	0.985777	0.88308	1.10042	MR-PRESSO	-0.0143248	0.0561302	0.802556	0.985777	0.883079	1.10042	21.4133	0.1537	NA	MR Egger	14	-0.193318	0.135456	0.179031	0.82422	0.632034	1.07484	Weighted median	14	-0.0225172	0.0704273	0.749179	0.977734	0.851671	1.12246	Weighted mode	14	-0.0227447	0.121603	0.854516	0.977512	0.770215	1.2406
genus.Holdemanella.id.11393	bipolar disorder	0.0107438	0.0177407	0.556061	Inverse variance weighted	14	15.746	13	0.263116	-0.0410381	0.0508263	0.419426	0.959793	0.868787	1.06033	MR-PRESSO	-0.0410381	0.0508263	0.433951	0.959793	0.868787	1.06033	18.0209	0.2889	NA	MR Egger	14	-0.13932	0.170449	0.429648	0.86995	0.622881	1.21502	Weighted median	14	0.0126542	0.063662	0.842441	1.01273	0.893934	1.14732	Weighted mode	14	0.058759	0.104118	0.582123	1.06052	0.864752	1.30061
genus.Holdemania.id.2157	bipolar disorder	-0.0243819	0.0144821	0.111668	Inverse variance weighted	18	21.7881	17	0.193005	-0.00326033	0.0505582	0.948583	0.996745	0.90271	1.10058	MR-PRESSO	-0.00326033	0.0505582	0.949335	0.996745	0.90271	1.10058	24.9669	0.1833	NA	MR Egger	18	0.221413	0.141831	0.138057	1.24784	0.944996	1.64774	Weighted median	18	0.0625697	0.0629266	0.320063	1.06457	0.941043	1.20431	Weighted mode	18	0.101515	0.119069	0.405745	1.10685	0.876464	1.39779
genus.Howardella.id.2000	bipolar disorder	-0.0489105	0.0312124	0.155745	Inverse variance weighted	10	14.3493	9	0.11043	0.0124087	0.0512323	0.808623	1.01249	0.915755	1.11943	MR-PRESSO	0.0124087	0.0512324	0.814052	1.01249	0.915755	1.11943	17.6532	0.1261	NA	MR Egger	10	0.337631	0.212915	0.151456	1.40162	0.923409	2.12749	Weighted median	10	-0.0573197	0.0582495	0.325097	0.944292	0.84241	1.0585	Weighted mode	10	-0.0823108	0.0811208	0.336763	0.920986	0.7856	1.0797
genus.Hungatella.id.11306	bipolar disorder	-0.0800317	0.0488102	0.199609	Inverse variance weighted	5	5.00849	4	0.286428	0.0575486	0.0692823	0.406178	1.05924	0.924738	1.2133	MR-PRESSO	0.0575486	0.0692823	0.452881	1.05924	0.924738	1.2133	7.88828	0.3292	NA	MR Egger	5	0.665944	0.376182	0.174819	1.94633	0.931115	4.06844	Weighted median	5	0.0144046	0.0889663	0.871376	1.01451	0.85217	1.20777	Weighted mode	5	-0.0483973	0.129876	0.72832	0.952755	0.738632	1.22895
genus.Intestinibacter.id.11345	bipolar disorder	0.0169949	0.0186566	0.380265	Inverse variance weighted	14	19.6586	13	0.104056	-0.114662	0.07194	0.110968	0.891668	0.774402	1.02669	MR-PRESSO	-0.114662	0.07194	0.134982	0.891668	0.774402	1.02669	22.8508	0.1163	NA	MR Egger	14	-0.320073	0.236838	0.20148	0.726096	0.45645	1.15503	Weighted median	14	-0.169082	0.084157	0.0445234	0.844439	0.716032	0.995874	Weighted mode	14	-0.181243	0.14637	0.237519	0.834233	0.626173	1.11142
genus.Intestinimonas.id.2062	bipolar disorder	-0.00311976	0.011089	0.78166	Inverse variance weighted	20	19.1714	19	0.445889	-0.0048971	0.0484723	0.919528	0.995115	0.904925	1.09429	MR-PRESSO	-0.0048971	0.0484723	0.920586	0.995115	0.904925	1.09429	21.2134	0.4546	NA	MR Egger	20	0.0278064	0.126418	0.828381	1.0282	0.80254	1.3173	Weighted median	20	-0.0417499	0.0662754	0.528731	0.95911	0.842274	1.09215	Weighted mode	20	-0.0696649	0.12691	0.589446	0.932706	0.727306	1.19611
genus.Lachnoclostridium.id.11308	bipolar disorder	0.031004	0.0198468	0.144223	Inverse variance weighted	14	20.0945	13	0.0928793	0.0107695	0.0934058	0.908209	1.01083	0.841722	1.21391	MR-PRESSO	0.0107695	0.0934058	0.909971	1.01083	0.841722	1.21391	23.3332	0.1022	NA	MR Egger	14	-0.463324	0.31616	0.168498	0.629189	0.338579	1.16923	Weighted median	14	0.127201	0.11386	0.26392	1.13565	0.908496	1.41959	Weighted mode	14	0.160422	0.16644	0.352712	1.17401	0.847216	1.62685
genus.Lachnospira.id.2004	bipolar disorder	0.0304085	0.0345493	0.419066	Inverse variance weighted	7	3.92346	6	0.687033	-0.135695	0.100819	0.178326	0.873109	0.716555	1.06387	MR-PRESSO	-0.135695	0.081527	0.147085	0.873109	0.744169	1.02439	5.26195	0.7055	NA	MR Egger	7	-0.624425	0.56436	0.318911	0.535569	0.177183	1.61886	Weighted median	7	-0.112636	0.129446	0.384226	0.893476	0.69326	1.15152	Weighted mode	7	-0.15625	0.193378	0.449929	0.855345	0.585511	1.24953
genus.LachnospiraceaeFCS020group.id.11314	bipolar disorder	-0.00233887	0.0160455	0.886185	Inverse variance weighted	16	29.2833	15	0.014785	-0.0280195	0.0787677	0.722048	0.972369	0.833264	1.1347	MR-PRESSO	-0.0280195	0.0787677	0.727001	0.972369	0.833264	1.1347	33.2772	0.0182	NA	MR Egger	16	-0.000167836	0.207717	0.999367	0.999832	0.665449	1.50224	Weighted median	16	-0.046089	0.0876325	0.598934	0.954957	0.804247	1.13391	Weighted mode	16	-0.0763765	0.129451	0.56397	0.926467	0.718852	1.19404
genus.LachnospiraceaeNC2004group.id.11316	bipolar disorder	-0.0418369	0.0437869	0.367319	Inverse variance weighted	10	26.5596	9	0.00165357	-0.0546443	0.0905164	0.546046	0.946822	0.792901	1.13062	MR-PRESSO	-0.0546443	0.0905164	0.560952	0.946822	0.792901	1.13062	32.4135	0.0034	rs6116753	MR Egger	10	0.318015	0.400494	0.450073	1.3744	0.626909	3.01314	Weighted median	10	-0.0635144	0.080155	0.42813	0.938461	0.802023	1.09811	Weighted mode	10	-0.0630482	0.127612	0.633098	0.938898	0.731127	1.20571
genus.LachnospiraceaeND3007group.id.11317	bipolar disorder	0.114415	0.156995	0.599067	Inverse variance weighted	3	0.531229	2	0.766735	-0.084908	0.158836	0.592952	0.918597	0.672854	1.25409	MR-PRESSO	NA	NA	NA	NA	NA	NA	NA	NA	NA	MR Egger	3	-2.02748	2.67023	0.586566	0.131667	0.000702315	24.6843	Weighted median	3	-0.023131	0.192999	0.904602	0.977134	0.669376	1.42639	Weighted mode	3	-0.0090976	0.21709	0.97038	0.990944	0.647527	1.51649
genus.LachnospiraceaeNK4A136group.id.11319	bipolar disorder	-0.00881219	0.0105286	0.416666	Inverse variance weighted	16	20.6751	15	0.147536	0.0486799	0.0697891	0.485472	1.04988	0.915663	1.20378	MR-PRESSO	0.0486799	0.0697891	0.496142	1.04988	0.915663	1.20378	22.9377	0.1756	NA	MR Egger	16	0.160503	0.151062	0.305995	1.1741	0.873211	1.57867	Weighted median	16	0.109333	0.0889766	0.219151	1.11553	0.937011	1.32807	Weighted mode	16	0.10379	0.110086	0.360716	1.10937	0.894064	1.37652
genus.LachnospiraceaeUCG001.id.11321	bipolar disorder	0.0145598	0.0246964	0.564886	Inverse variance weighted	16	19.0469	15	0.211616	0.0233259	0.0584916	0.690047	1.0236	0.912728	1.14794	MR-PRESSO	0.0233259	0.0584916	0.695666	1.0236	0.912728	1.14794	21.8032	0.2108	NA	MR Egger	16	-0.141697	0.286232	0.628248	0.867884	0.495241	1.52092	Weighted median	16	-0.0153814	0.0712537	0.82909	0.984736	0.856382	1.13233	Weighted mode	16	-0.0770975	0.142758	0.597084	0.9258	0.699841	1.22471
genus.LachnospiraceaeUCG004.id.11324	bipolar disorder	-0.0110611	0.022276	0.629282	Inverse variance weighted	13	18.3405	12	0.105738	0.0961142	0.0846308	0.256087	1.10088	0.932616	1.29951	MR-PRESSO	0.0961142	0.0846308	0.278261	1.10088	0.932616	1.29951	21.6701	0.1149	NA	MR Egger	13	0.256246	0.334129	0.459281	1.29207	0.671227	2.48715	Weighted median	13	0.0840123	0.10267	0.4132	1.08764	0.889389	1.33009	Weighted mode	13	0.0318642	0.173561	0.8574	1.03238	0.734683	1.4507
genus.LachnospiraceaeUCG008.id.11328	bipolar disorder	-0.00456982	0.0262633	0.865337	Inverse variance weighted	12	8.7924	11	0.641048	0.0734046	0.0480588	0.126664	1.07617	0.979424	1.18246	MR-PRESSO	0.0734046	0.0429666	0.115588	1.07617	0.989248	1.17072	10.5327	0.6489	NA	MR Egger	12	0.116891	0.254498	0.655842	1.124	0.682546	1.85097	Weighted median	12	0.0740008	0.0660825	0.262789	1.07681	0.945992	1.22571	Weighted mode	12	0.0575518	0.113458	0.621992	1.05924	0.848042	1.32304
genus.LachnospiraceaeUCG010.id.11330	bipolar disorder	0.0129089	0.0158949	0.440206	Inverse variance weighted	10	7.27517	9	0.608494	0.0319035	0.0707632	0.652098	1.03242	0.898712	1.18602	MR-PRESSO	0.0319035	0.0636221	0.628088	1.03242	0.91138	1.16953	9.13489	0.6082	NA	MR Egger	10	-0.112539	0.191415	0.572795	0.893563	0.61403	1.30035	Weighted median	10	-0.0353607	0.0960553	0.712777	0.965257	0.799612	1.16522	Weighted mode	10	-0.0686204	0.121161	0.584995	0.933681	0.736316	1.18395
genus.Lactobacillus.id.1837	bipolar disorder	0.0213874	0.0273218	0.451887	Inverse variance weighted	12	32.4443	11	0.000647035	0.00727662	0.0835116	0.930566	1.0073	0.855212	1.18644	MR-PRESSO	0.00727662	0.0835116	0.932132	1.0073	0.855212	1.18644	38.4579	0.001	rs768253	MR Egger	12	-0.194273	0.271148	0.490089	0.823433	0.483974	1.40099	Weighted median	12	-0.097963	0.0765261	0.200501	0.906682	0.780396	1.05341	Weighted mode	12	-0.147007	0.112823	0.219196	0.863288	0.69202	1.07694
genus.Lactococcus.id.1851	bipolar disorder	-0.0295118	0.0553701	0.608522	Inverse variance weighted	10	31.918	9	0.000205734	0.00298142	0.0764325	0.968885	1.00299	0.863444	1.16508	MR-PRESSO	0.00298142	0.0764325	0.969736	1.00299	0.863444	1.16508	39.3768	0.0001	NA	MR Egger	10	0.216092	0.407697	0.610482	1.24122	0.558224	2.75986	Weighted median	10	0.0184909	0.0678872	0.785332	1.01866	0.891751	1.16364	Weighted mode	10	-0.214206	0.221119	0.357986	0.807182	0.523301	1.24506
genus.Marvinbryantia.id.2005	bipolar disorder	-0.0192351	0.0338331	0.582217	Inverse variance weighted	12	30.3729	11	0.00138431	-0.00490289	0.109167	0.964177	0.995109	0.803427	1.23252	MR-PRESSO	-0.00490289	0.109167	0.964982	0.995109	0.803427	1.23252	35.9392	0.0019	rs11620597	MR Egger	12	0.225744	0.42105	0.603579	1.25325	0.549079	2.86051	Weighted median	12	0.0113484	0.0932371	0.903124	1.01141	0.842488	1.21421	Weighted mode	12	0.047976	0.134698	0.728447	1.04915	0.80571	1.36613
genus.Methanobrevibacter.id.123	bipolar disorder	0.0108084	0.0227284	0.651216	Inverse variance weighted	8	5.0307	7	0.656217	-0.00184043	0.0440122	0.966645	0.998161	0.915665	1.08809	MR-PRESSO	-0.00184043	0.0373111	0.962037	0.998161	0.927771	1.07389	6.4784	0.6728	NA	MR Egger	8	-0.0784647	0.167032	0.655114	0.924535	0.666412	1.28264	Weighted median	8	0.018701	0.0545868	0.731905	1.01888	0.915496	1.13393	Weighted mode	8	0.0336024	0.0923824	0.726795	1.03417	0.862891	1.23946
genus.Odoribacter.id.952	bipolar disorder	-0.00316591	0.021521	0.887194	Inverse variance weighted	9	7.65233	8	0.468147	-0.0526423	0.0828727	0.525286	0.948719	0.806483	1.11604	MR-PRESSO	-0.0526423	0.0810519	0.534222	0.948719	0.809366	1.11207	9.54874	0.4885	NA	MR Egger	9	-0.0110411	0.29573	0.97126	0.98902	0.553955	1.76578	Weighted median	9	-0.108348	0.114855	0.345505	0.897315	0.716438	1.12386	Weighted mode	9	-0.130864	0.16866	0.460126	0.877337	0.630377	1.22105
genus.Olsenella.id.822	bipolar disorder	0.0475211	0.0219485	0.0622902	Inverse variance weighted	10	16.3034	9	0.0608098	0.00635669	0.0551137	0.908177	1.00638	0.903331	1.12118	MR-PRESSO	0.00635669	0.0551137	0.91071	1.00638	0.903331	1.12118	20.3041	0.0674	NA	MR Egger	10	-0.351329	0.171601	0.0748139	0.703752	0.502747	0.98512	Weighted median	10	-0.0383855	0.058811	0.513954	0.962342	0.857568	1.07992	Weighted mode	10	-0.0834747	0.0961969	0.408073	0.919914	0.761839	1.11079
genus.Oscillibacter.id.2063	bipolar disorder	0.00851253	0.0193767	0.667645	Inverse variance weighted	15	16.0121	14	0.312638	-0.0251527	0.0517105	0.626674	0.975161	0.88117	1.07918	MR-PRESSO	-0.0251527	0.0517105	0.6342	0.975161	0.88117	1.07918	18.3512	0.3224	NA	MR Egger	15	-0.115356	0.212123	0.595772	0.891049	0.587948	1.35041	Weighted median	15	-0.0600749	0.0682551	0.378776	0.941694	0.823777	1.07649	Weighted mode	15	-0.0893511	0.12515	0.486992	0.914524	0.715591	1.16876
genus.Oscillospira.id.2064	bipolar disorder	0.0322359	0.0344038	0.379958	Inverse variance weighted	9	11.5395	8	0.172963	-0.119823	0.0840434	0.153947	0.887077	0.752354	1.04593	MR-PRESSO	-0.119823	0.0840434	0.191777	0.887077	0.752354	1.04593	14.4843	0.205	NA	MR Egger	9	-0.451192	0.363654	0.254677	0.636869	0.312249	1.29897	Weighted median	9	-0.0643623	0.101862	0.527478	0.937665	0.767965	1.14486	Weighted mode	9	-0.0550974	0.154937	0.731326	0.946393	0.698533	1.2822
genus.Oxalobacter.id.2978	bipolar disorder	0.0251452	0.0413913	0.557062	Inverse variance weighted	12	29.891	11	0.00164828	-0.0219415	0.0644215	0.733411	0.978298	0.862252	1.10996	MR-PRESSO	-0.0219415	0.0644215	0.739827	0.978298	0.862252	1.10996	35.5099	0.002	NA	MR Egger	12	-0.193961	0.29083	0.519913	0.82369	0.465806	1.45654	Weighted median	12	0.00408673	0.0620468	0.947485	1.0041	0.889118	1.13394	Weighted mode	12	0.120056	0.114963	0.318754	1.12756	0.90008	1.41253
genus.Parabacteroides.id.954	bipolar disorder	-0.0201174	0.0208117	0.362033	Inverse variance weighted	10	13.7274	9	0.132359	0.102603	0.0970799	0.29056	1.10805	0.91606	1.34028	MR-PRESSO	0.102603	0.0970799	0.318103	1.10805	0.91606	1.34028	18.4392	0.1247	NA	MR Egger	10	0.326935	0.251698	0.230157	1.38671	0.846713	2.2711	Weighted median	10	0.0343632	0.12106	0.776523	1.03496	0.816348	1.31212	Weighted mode	10	-0.0575563	0.232047	0.809672	0.944069	0.599075	1.48774
genus.Paraprevotella.id.962	bipolar disorder	-0.00846649	0.01718	0.631836	Inverse variance weighted	13	11.5381	12	0.483449	-0.013695	0.0466516	0.769094	0.986398	0.900206	1.08084	MR-PRESSO	-0.013695	0.045745	0.769773	0.986398	0.901807	1.07892	13.5231	0.4907	NA	MR Egger	13	0.0628064	0.162269	0.706103	1.06482	0.774729	1.46353	Weighted median	13	-0.0218707	0.0653445	0.737852	0.978367	0.860755	1.11205	Weighted mode	13	-0.049995	0.108907	0.654394	0.951234	0.768394	1.17758
genus.Parasutterella.id.2892	bipolar disorder	0.0217543	0.0138067	0.137432	Inverse variance weighted	16	19.8565	15	0.177505	-0.0298161	0.059661	0.617245	0.970624	0.863508	1.09103	MR-PRESSO	-0.0298161	0.059661	0.624497	0.970624	0.863508	1.09103	22.2588	0.1965	NA	MR Egger	16	-0.293259	0.17662	0.119056	0.745829	0.527591	1.05434	Weighted median	16	-0.0845755	0.0710127	0.233657	0.918902	0.799507	1.05613	Weighted mode	16	-0.107948	0.104533	0.318123	0.897674	0.731372	1.10179
genus.Peptococcus.id.2037	bipolar disorder	-0.00128721	0.0187947	0.946366	Inverse variance weighted	16	10.9409	15	0.756771	0.113171	0.0384704	0.00326357	1.11982	1.03849	1.20752	MR-PRESSO	0.113171	0.0328555	0.00361243	1.11982	1.04998	1.19431	12.5487	0.7712	NA	MR Egger	16	0.122578	0.142637	0.404614	1.13041	0.854711	1.49503	Weighted median	16	0.119376	0.0514183	0.020251	1.12679	1.01877	1.24627	Weighted mode	16	0.124428	0.10564	0.257206	1.1325	0.920696	1.39303
genus.Phascolarctobacterium.id.2168	bipolar disorder	0.0111502	0.0203147	0.596444	Inverse variance weighted	11	5.02209	10	0.889698	0.0550337	0.0639237	0.389278	1.05658	0.932154	1.19761	MR-PRESSO	0.0550337	0.0453006	0.252327	1.05658	0.966808	1.15468	6.1318	0.8901	NA	MR Egger	11	-0.0683252	0.233663	0.776603	0.933957	0.590784	1.47647	Weighted median	11	0.0504103	0.0809572	0.533496	1.0517	0.897389	1.23255	Weighted mode	11	0.00792509	0.1363	0.954779	1.00796	0.771651	1.31663
genus.Prevotella7.id.11182	bipolar disorder	-0.000979863	0.0326365	0.976703	Inverse variance weighted	11	9.16956	10	0.516091	0.0852421	0.0385708	0.0271042	1.08898	1.00969	1.1745	MR-PRESSO	0.0852421	0.0369346	0.0436617	1.08898	1.01293	1.17074	11.0447	0.5481	NA	MR Egger	11	0.0921566	0.233572	0.702359	1.09654	0.69375	1.73318	Weighted median	11	0.0691663	0.0525411	0.188032	1.07161	0.966751	1.18785	Weighted mode	11	0.0314393	0.0858047	0.721696	1.03194	0.872199	1.22093
genus.Prevotella9.id.11183	bipolar disorder	-0.0182002	0.0148297	0.236443	Inverse variance weighted	19	26.3161	18	0.0927471	0.0620277	0.056619	0.273285	1.06399	0.952233	1.18887	MR-PRESSO	0.0620277	0.056619	0.287728	1.06399	0.952233	1.18887	30.6481	0.0815	NA	MR Egger	19	0.244677	0.158955	0.142141	1.27721	0.935312	1.74408	Weighted median	19	0.0446842	0.0649676	0.491584	1.0457	0.920671	1.1877	Weighted mode	19	0.048073	0.106526	0.657177	1.04925	0.851533	1.29287
genus.RikenellaceaeRC9gutgroup.id.11191	bipolar disorder	-0.0559028	0.0291042	0.0837008	Inverse variance weighted	12	10.4918	11	0.486767	0.0467763	0.035661	0.189623	1.04789	0.977146	1.12375	MR-PRESSO	0.0467763	0.0348274	0.206298	1.04789	0.978744	1.12192	12.7375	0.4863	NA	MR Egger	12	0.453458	0.214709	0.060841	1.57374	1.03317	2.39717	Weighted median	12	0.0174066	0.0513634	0.734692	1.01756	0.920107	1.12533	Weighted mode	12	0.00683534	0.0778891	0.931647	1.00686	0.864307	1.17292
genus.Romboutsia.id.11347	bipolar disorder	-0.0266862	0.0203482	0.214235	Inverse variance weighted	14	29.6859	13	0.0052256	-0.0656548	0.0924306	0.477509	0.936454	0.781282	1.12244	MR-PRESSO	-0.0656548	0.0924306	0.490056	0.936454	0.781282	1.12244	34.2334	0.0079	NA	MR Egger	14	0.216214	0.232997	0.371713	1.24137	0.786266	1.95989	Weighted median	14	-0.0274466	0.0909939	0.762934	0.972927	0.814	1.16288	Weighted mode	14	-0.00967262	0.108912	0.930585	0.990374	0.800003	1.22605
genus.Roseburia.id.2012	bipolar disorder	0.000128175	0.0165816	0.993934	Inverse variance weighted	17	23.7236	16	0.0957165	0.18602	0.078938	0.0184465	1.20445	1.0318	1.40599	MR-PRESSO	0.18602	0.078938	0.0315255	1.20445	1.0318	1.40599	26.6815	0.1128	NA	MR Egger	17	0.184308	0.235996	0.446966	1.20239	0.757112	1.90954	Weighted median	17	0.116714	0.0976092	0.231803	1.1238	0.928115	1.36074	Weighted mode	17	0.174382	0.174341	0.332085	1.19051	0.845923	1.67546
genus.Ruminiclostridium5.id.11355	bipolar disorder	-0.00222618	0.0144053	0.879558	Inverse variance weighted	15	13.6035	14	0.479653	-0.152309	0.0692243	0.0277907	0.858723	0.74977	0.983508	MR-PRESSO	-0.152309	0.0682369	0.0424644	0.858723	0.751222	0.981606	15.5809	0.4968	NA	MR Egger	15	-0.119043	0.226592	0.608177	0.88777	0.569405	1.38414	Weighted median	15	-0.102679	0.0981999	0.295742	0.902417	0.74442	1.09395	Weighted mode	15	-0.0420862	0.14703	0.778885	0.958787	0.718733	1.27902
genus.Ruminiclostridium6.id.11356	bipolar disorder	0.0192259	0.0131385	0.167133	Inverse variance weighted	15	14.8101	14	0.391258	0.0248674	0.0602007	0.679552	1.02518	0.911079	1.15357	MR-PRESSO	0.0248674	0.0602007	0.685809	1.02518	0.911079	1.15357	17.0253	0.4047	NA	MR Egger	15	-0.16879	0.144706	0.264392	0.844686	0.636091	1.12169	Weighted median	15	-0.00658634	0.0816223	0.935686	0.993435	0.846567	1.16578	Weighted mode	15	-0.042103	0.112919	0.714836	0.958771	0.768416	1.19628
genus.Ruminiclostridium9.id.11357	bipolar disorder	0.0165111	0.0213631	0.453417	Inverse variance weighted	15	10.9856	14	0.687164	0.133903	0.069275	0.0532466	1.14328	0.998125	1.30955	MR-PRESSO	0.133903	0.0613656	0.046642	1.14328	1.01372	1.2894	12.7782	0.6893	NA	MR Egger	15	-0.109385	0.322314	0.739747	0.896385	0.47658	1.68598	Weighted median	15	0.125493	0.0943424	0.183457	1.13371	0.942313	1.36398	Weighted mode	15	0.114482	0.166194	0.502175	1.12129	0.809566	1.55305
genus.RuminococcaceaeNK4A214group.id.11358	bipolar disorder	-0.0383184	0.014182	0.0192417	Inverse variance weighted	14	14.9414	13	0.311022	-0.15691	0.0711841	0.0275049	0.854781	0.743467	0.982762	MR-PRESSO	-0.15691	0.0711841	0.0461336	0.854781	0.743467	0.982762	17.4789	0.3287	NA	MR Egger	14	0.314169	0.186566	0.118001	1.36912	0.949802	1.97356	Weighted median	14	-0.150317	0.0924637	0.104016	0.860435	0.717813	1.03139	Weighted mode	14	-0.183505	0.159656	0.271108	0.832347	0.608699	1.13817
genus.RuminococcaceaeUCG002.id.11360	bipolar disorder	-0.00227039	0.010262	0.826776	Inverse variance weighted	26	18.0663	25	0.839562	0.0438428	0.0500457	0.380999	1.04482	0.947198	1.1525	MR-PRESSO	0.0438429	0.0425433	0.312621	1.04482	0.96123	1.13568	19.4741	0.8443	NA	MR Egger	26	0.0737424	0.144113	0.613538	1.07653	0.811623	1.4279	Weighted median	26	0.0334017	0.0687565	0.627111	1.03397	0.903607	1.18313	Weighted mode	26	0.0155268	0.124993	0.902133	1.01565	0.794963	1.2976
genus.RuminococcaceaeUCG003.id.11361	bipolar disorder	0.0159682	0.0221241	0.48427	Inverse variance weighted	14	25.4876	13	0.0199021	0.182479	0.0910963	0.0451617	1.20019	1.00394	1.4348	MR-PRESSO	0.182479	0.0910963	0.0664649	1.20019	1.00394	1.4348	30.5158	0.0241	NA	MR Egger	14	-0.0342261	0.314267	0.915076	0.966353	0.521947	1.78914	Weighted median	14	0.0375066	0.0989476	0.704647	1.03822	0.855191	1.26042	Weighted mode	14	-0.0298943	0.158833	0.853617	0.970548	0.710912	1.32501
genus.RuminococcaceaeUCG004.id.11362	bipolar disorder	0.0301293	0.045401	0.525587	Inverse variance weighted	10	23.199	9	0.00576456	0.0262461	0.100799	0.79457	1.02659	0.842553	1.25083	MR-PRESSO	0.0262461	0.100799	0.800429	1.02659	0.842553	1.25083	29.0209	0.0086	NA	MR Egger	10	-0.324564	0.538775	0.563581	0.722842	0.251437	2.07806	Weighted median	10	0.0470216	0.0987555	0.633974	1.04814	0.863692	1.27199	Weighted mode	10	0.249427	0.218466	0.283036	1.28329	0.836302	1.96918
genus.RuminococcaceaeUCG005.id.11363	bipolar disorder	0.012394	0.0157442	0.443422	Inverse variance weighted	17	20.8128	16	0.18582	-0.0332447	0.0663231	0.616192	0.967302	0.849389	1.10158	MR-PRESSO	-0.0332447	0.0663231	0.623018	0.967302	0.849389	1.10158	23.3522	0.1898	NA	MR Egger	17	-0.174646	0.191756	0.376821	0.839755	0.576668	1.22287	Weighted median	17	-0.0187542	0.0856187	0.826616	0.981421	0.829803	1.16074	Weighted mode	17	0.0223189	0.140052	0.875379	1.02257	0.777102	1.34557
genus.RuminococcaceaeUCG009.id.11366	bipolar disorder	0.00768594	0.0371266	0.839777	Inverse variance weighted	13	36.364	12	0.000283103	-0.0285434	0.0872063	0.743434	0.97186	0.819167	1.15302	MR-PRESSO	-0.0285434	0.0872063	0.749074	0.97186	0.819167	1.15302	42.8561	0.0004	rs1550196	MR Egger	13	-0.105531	0.382833	0.787921	0.899847	0.424908	1.90565	Weighted median	13	-0.0304083	0.0816258	0.709496	0.970049	0.826633	1.13835	Weighted mode	13	-0.0748905	0.144495	0.613678	0.927845	0.699003	1.23161
genus.RuminococcaceaeUCG010.id.11367	bipolar disorder	0.00399909	0.0248437	0.878419	Inverse variance weighted	7	7.11989	6	0.309902	0.0597333	0.0940991	0.525565	1.06155	0.882761	1.27656	MR-PRESSO	0.0597333	0.0940991	0.54899	1.06155	0.882761	1.27656	9.38087	0.3493	NA	MR Egger	7	0.00353985	0.363918	0.992615	1.00355	0.491772	2.04791	Weighted median	7	0.0976468	0.118295	0.409114	1.10257	0.874406	1.39028	Weighted mode	7	0.135631	0.170638	0.456981	1.14526	0.819699	1.60012
genus.RuminococcaceaeUCG011.id.11368	bipolar disorder	-0.0126124	0.0505221	0.811192	Inverse variance weighted	8	18.7579	7	0.00898055	-0.0315212	0.0704221	0.654439	0.96897	0.844046	1.11238	MR-PRESSO	-0.0315212	0.0704221	0.667963	0.96897	0.844046	1.11238	24.715	0.0151	NA	MR Egger	8	0.0620766	0.38249	0.876401	1.06404	0.502779	2.25186	Weighted median	8	-0.0160065	0.0665851	0.810026	0.984121	0.863714	1.12131	Weighted mode	8	0.0329027	0.147503	0.829855	1.03345	0.773984	1.3799
genus.RuminococcaceaeUCG013.id.11370	bipolar disorder	-0.0147329	0.0148104	0.339485	Inverse variance weighted	14	17.524	13	0.176442	0.0992841	0.077889	0.20242	1.10438	0.948021	1.28653	MR-PRESSO	0.0992841	0.077889	0.224733	1.10438	0.948021	1.28653	20.9767	0.1691	NA	MR Egger	14	0.296424	0.212945	0.189177	1.34504	0.88608	2.04173	Weighted median	14	0.196901	0.0954064	0.0390355	1.21762	1.00995	1.46799	Weighted mode	14	0.280184	0.157971	0.0995336	1.32337	0.97099	1.80364
genus.RuminococcaceaeUCG014.id.11371	bipolar disorder	-0.00325767	0.0226488	0.887428	Inverse variance weighted	18	44.8796	17	0.00025376	-0.0102078	0.093662	0.913214	0.989844	0.823835	1.18931	MR-PRESSO	-0.0102078	0.093662	0.91449	0.989844	0.823835	1.18931	50.191	0.0004	rs10495392	MR Egger	18	0.0309941	0.302267	0.919603	1.03148	0.570382	1.86533	Weighted median	18	-0.078215	0.0965967	0.418109	0.924766	0.765256	1.11752	Weighted mode	18	-0.126273	0.163127	0.449516	0.881374	0.640183	1.21344
genus.Ruminococcus1.id.11373	bipolar disorder	-0.0106604	0.0202908	0.60889	Inverse variance weighted	14	20.0336	13	0.0943755	0.00997575	0.0862484	0.90792	1.01003	0.852936	1.19605	MR-PRESSO	0.00997575	0.0862484	0.909687	1.01003	0.852936	1.19605	23.2921	0.0906	NA	MR Egger	14	0.146168	0.273999	0.603455	1.15739	0.676468	1.98022	Weighted median	14	0.109277	0.104696	0.296597	1.11547	0.908531	1.36955	Weighted mode	14	0.239681	0.179375	0.204403	1.27084	0.894139	1.80626
genus.Ruminococcus2.id.11374	bipolar disorder	0.0130452	0.0134368	0.350782	Inverse variance weighted	14	12.0683	13	0.52205	-0.0471541	0.0659637	0.474702	0.95394	0.838247	1.0856	MR-PRESSO	-0.0471541	0.063556	0.471322	0.95394	0.842212	1.08049	14.1012	0.5192	NA	MR Egger	14	-0.204488	0.174967	0.26521	0.815065	0.578438	1.14849	Weighted median	14	-0.0589721	0.0891164	0.508136	0.942733	0.791647	1.12265	Weighted mode	14	-0.1891	0.16727	0.278689	0.827704	0.596338	1.14884
genus.Sellimonas.id.14369	bipolar disorder	-0.016157	0.0347726	0.65322	Inverse variance weighted	11	11.3236	10	0.332866	-0.024374	0.0383031	0.524552	0.975921	0.905337	1.05201	MR-PRESSO	-0.024374	0.0383031	0.538843	0.975921	0.905337	1.05201	13.6394	0.3475	NA	MR Egger	11	0.0882542	0.245657	0.727687	1.09227	0.674871	1.76781	Weighted median	11	-0.0284874	0.0483137	0.555436	0.971915	0.884103	1.06845	Weighted mode	11	-0.0353388	0.0711253	0.630034	0.965278	0.839672	1.10967
genus.Senegalimassilia.id.11160	bipolar disorder	0.00361409	0.0334839	0.918245	Inverse variance weighted	7	10.6514	6	0.0997664	0.0127751	0.0849149	0.880413	1.01286	0.857565	1.19627	MR-PRESSO	0.0127751	0.0849149	0.885343	1.01286	0.857565	1.19627	14.4202	0.1165	NA	MR Egger	7	-0.0275772	0.385229	0.945706	0.9728	0.457204	2.06984	Weighted median	7	0.0723456	0.0913785	0.428528	1.07503	0.898745	1.28589	Weighted mode	7	0.0964951	0.136548	0.506272	1.1013	0.842704	1.43926
genus.Slackia.id.825	bipolar disorder	0.00416263	0.0284382	0.887752	Inverse variance weighted	9	8.96869	8	0.344945	-0.0237358	0.0571214	0.677752	0.976544	0.87311	1.09223	MR-PRESSO	-0.0237358	0.0571214	0.688674	0.976544	0.87311	1.09223	11.3335	0.3517	NA	MR Egger	9	-0.0609093	0.261178	0.822271	0.940909	0.563934	1.56988	Weighted median	9	-0.054526	0.0776284	0.482431	0.946934	0.813282	1.10255	Weighted mode	9	-0.0512556	0.114369	0.665927	0.950036	0.759253	1.18876
genus.Streptococcus.id.1853	bipolar disorder	-0.00279143	0.018464	0.881989	Inverse variance weighted	16	7.21754	15	0.95133	-0.035702	0.0655568	0.586031	0.964928	0.848578	1.09723	MR-PRESSO	-0.035702	0.0454744	0.444619	0.964928	0.882645	1.05488	8.15207	0.9545	NA	MR Egger	16	5.51567e-05	0.245434	0.999824	1.00006	0.618168	1.61786	Weighted median	16	-0.0205339	0.0852718	0.809706	0.979676	0.828891	1.15789	Weighted mode	16	-0.0561767	0.138934	0.691669	0.945372	0.720012	1.24127
genus.Subdoligranulum.id.2070	bipolar disorder	-0.010988	0.0197945	0.589023	Inverse variance weighted	14	25.1302	13	0.0221912	-0.0603328	0.0970308	0.53408	0.941451	0.778401	1.13865	MR-PRESSO	-0.0603328	0.0970307	0.544831	0.941451	0.778401	1.13865	30.1982	0.0206	rs76528319	MR Egger	14	0.0885928	0.286219	0.762229	1.09264	0.623507	1.91474	Weighted median	14	-0.105927	0.102089	0.299457	0.89949	0.736371	1.09874	Weighted mode	14	-0.0253791	0.186689	0.893949	0.97494	0.676184	1.4057
genus.Sutterella.id.2896	bipolar disorder	0.00695652	0.0299577	0.821057	Inverse variance weighted	12	20.1599	11	0.0431954	0.0887967	0.0917378	0.333074	1.09286	0.913009	1.30814	MR-PRESSO	0.0887967	0.0917378	0.353875	1.09286	0.913009	1.30814	23.8881	0.0442	NA	MR Egger	12	-0.0142398	0.453975	0.975594	0.985861	0.404934	2.4002	Weighted median	12	0.0670098	0.0961837	0.485999	1.06931	0.885582	1.29115	Weighted mode	12	0.0311053	0.146692	0.83595	1.03159	0.773824	1.37523
genus.Terrisporobacter.id.11348	bipolar disorder	-0.00206101	0.0292694	0.947243	Inverse variance weighted	6	9.71477	5	0.0837326	0.22018	0.0910961	0.0156486	1.2463	1.04251	1.48993	MR-PRESSO	0.22018	0.0910961	0.0603396	1.2463	1.04251	1.48993	13.5082	0.1575	NA	MR Egger	6	0.239432	0.291736	0.457903	1.27053	0.717222	2.25068	Weighted median	6	0.22207	0.0952899	0.0197816	1.24866	1.03593	1.50507	Weighted mode	6	0.234714	0.12363	0.116085	1.26455	0.992427	1.61128
genus.Turicibacter.id.2162	bipolar disorder	0.0285014	0.0221746	0.225082	Inverse variance weighted	13	7.5278	12	0.820858	-0.0222475	0.0541551	0.681212	0.977998	0.879509	1.08752	MR-PRESSO	-0.0222475	0.0428926	0.613416	0.977998	0.89914	1.06377	8.8277	0.8283	NA	MR Egger	13	-0.307328	0.228313	0.205361	0.735409	0.470094	1.15046	Weighted median	13	0.0226099	0.0706716	0.749022	1.02287	0.890559	1.17483	Weighted mode	13	0.0542325	0.129302	0.682315	1.05573	0.819387	1.36024
genus.Tyzzerella3.id.11335	bipolar disorder	0.000189391	0.0396528	0.996268	Inverse variance weighted	14	18.9005	13	0.12622	-0.00785211	0.0481669	0.870504	0.992179	0.902796	1.09041	MR-PRESSO	-0.00785211	0.0481669	0.873011	0.992179	0.902796	1.09041	21.858	0.134	NA	MR Egger	14	-0.00914584	0.27547	0.97406	0.990896	0.577488	1.70025	Weighted median	14	0.0116554	0.0591918	0.843899	1.01172	0.900901	1.13618	Weighted mode	14	0.0644001	0.106674	0.556424	1.06652	0.865299	1.31453
genus.Veillonella.id.2198	bipolar disorder	-0.0162559	0.0307811	0.611752	Inverse variance weighted	10	4.9734	9	0.836621	0.0663734	0.0642349	0.301467	1.06863	0.94221	1.212	MR-PRESSO	0.0663734	0.0477503	0.197942	1.06863	0.97315	1.17347	6.1896	0.8388	NA	MR Egger	10	0.269367	0.389705	0.508992	1.30914	0.609903	2.81001	Weighted median	10	0.0458708	0.0848365	0.588717	1.04694	0.886558	1.23633	Weighted mode	10	0.0248169	0.128442	0.85108	1.02513	0.796977	1.31859
genus.Victivallis.id.2256	bipolar disorder	-0.00593509	0.0346964	0.86759	Inverse variance weighted	12	13.213	11	0.279633	-0.0788796	0.0377087	0.036455	0.924151	0.858311	0.995042	MR-PRESSO	-0.0783304	0.0375455	0.061032	0.924659	0.859057	0.99527	15.6632	0.3134	NA	MR Egger	12	-0.034702	0.261263	0.896967	0.965893	0.578812	1.61184	Weighted median	12	-0.118879	0.0479398	0.0131474	0.887915	0.808285	0.975391	Weighted mode	12	-0.150303	0.0819455	0.0937954	0.860447	0.732775	1.01036
order.Actinomycetales.id.420	bipolar disorder	-0.0269544	0.0222039	0.311616	Inverse variance weighted	5	2.02509	4	0.731144	-0.00469831	0.0807675	0.953613	0.995313	0.849589	1.16603	MR-PRESSO	-0.00469831	0.0574684	0.938769	0.995313	0.889286	1.11398	3.22653	0.7343	NA	MR Egger	5	0.252573	0.226798	0.346625	1.28733	0.825347	2.00792	Weighted median	5	-0.0398446	0.0998286	0.689797	0.960939	0.790169	1.16862	Weighted mode	5	-0.107459	0.144104	0.497281	0.898113	0.677123	1.19123
order.Bacillales.id.1674	bipolar disorder	0.00292714	0.0386823	0.941336	Inverse variance weighted	11	21.4685	10	0.0180537	0.113658	0.0520731	0.0290601	1.12037	1.01166	1.24076	MR-PRESSO	0.113658	0.0520731	0.0540011	1.12037	1.01166	1.24076	25.9964	0.0261	NA	MR Egger	11	0.0948731	0.254241	0.717665	1.09952	0.668019	1.80974	Weighted median	11	0.0756429	0.0557455	0.174802	1.07858	0.966941	1.2031	Weighted mode	11	0.0434752	0.0850383	0.620278	1.04443	0.884087	1.23386
order.Bacteroidales.id.913	bipolar disorder	-0.00734553	0.0115231	0.534891	Inverse variance weighted	15	7.33427	14	0.921057	-0.0720541	0.0663172	0.277255	0.930481	0.817066	1.05964	MR-PRESSO	-0.0720541	0.0479999	0.155536	0.930481	0.846933	1.02227	8.31023	0.9286	NA	MR Egger	15	0.0157221	0.152834	0.919636	1.01585	0.752892	1.37064	Weighted median	15	-0.108662	0.0887554	0.220845	0.897034	0.753804	1.06748	Weighted mode	15	-0.135623	0.126782	0.302838	0.873172	0.681053	1.11949
order.Bifidobacteriales.id.432	bipolar disorder	0.00775825	0.0146137	0.602787	Inverse variance weighted	18	14.1577	17	0.655908	0.0322645	0.0567292	0.569528	1.03279	0.92411	1.15425	MR-PRESSO	0.0322645	0.05177	0.541407	1.03279	0.933136	1.14309	15.8375	0.6631	NA	MR Egger	18	-0.076427	0.212449	0.723743	0.926421	0.610897	1.40491	Weighted median	18	0.0980413	0.0785259	0.21184	1.10301	0.945663	1.28653	Weighted mode	18	0.0903626	0.115326	0.444089	1.09457	0.873125	1.37218
order.Burkholderiales.id.2874	bipolar disorder	0.0254684	0.0161183	0.142391	Inverse variance weighted	13	12.1756	12	0.431685	0.197966	0.0748028	0.00813271	1.21892	1.05269	1.4114	MR-PRESSO	0.197966	0.0748028	0.021316	1.21892	1.05269	1.4114	14.2686	0.4698	NA	MR Egger	13	-0.156305	0.236187	0.521732	0.855298	0.538358	1.35883	Weighted median	13	0.167734	0.100355	0.0946415	1.18262	0.971454	1.43969	Weighted mode	13	0.118866	0.159204	0.469664	1.12622	0.824339	1.53865
order.Clostridiales.id.1863	bipolar disorder	0.0295381	0.0226041	0.212355	Inverse variance weighted	16	17.5984	15	0.284364	-0.0510231	0.0784223	0.515292	0.950257	0.814867	1.10814	MR-PRESSO	-0.0510231	0.0784223	0.525134	0.950257	0.814867	1.10814	20.0708	0.2947	NA	MR Egger	16	-0.50146	0.353115	0.177462	0.605646	0.303139	1.21003	Weighted median	16	-0.112817	0.104541	0.280511	0.893314	0.727808	1.09646	Weighted mode	16	-0.269822	0.20171	0.200933	0.763516	0.514184	1.13375
order.Coriobacteriales.id.810	bipolar disorder	-0.00986604	0.0122657	0.434636	Inverse variance weighted	16	17.181	15	0.308157	0.0967855	0.0681041	0.155276	1.10162	0.963967	1.25894	MR-PRESSO	0.0967855	0.0681041	0.175731	1.10162	0.963967	1.25894	19.145	0.3446	NA	MR Egger	16	0.211347	0.158224	0.202943	1.23534	0.905949	1.6845	Weighted median	16	0.12853	0.0982564	0.190837	1.13716	0.937955	1.37866	Weighted mode	16	0.140623	0.113154	0.233033	1.15099	0.922047	1.43678
order.Desulfovibrionales.id.3156	bipolar disorder	0.000637905	0.0145768	0.965879	Inverse variance weighted	13	14.1811	12	0.289291	0.140771	0.0713975	0.0486492	1.15116	1.00083	1.32407	MR-PRESSO	0.140771	0.0713975	0.072149	1.15116	1.00083	1.32407	16.2801	0.3344	NA	MR Egger	13	0.132472	0.203786	0.529001	1.14165	0.765712	1.70215	Weighted median	13	0.133466	0.0933742	0.152898	1.14278	0.95166	1.37229	Weighted mode	13	0.115411	0.122515	0.364763	1.12233	0.882746	1.42695
order.Enterobacteriales.id.3468	bipolar disorder	-0.0597407	0.0265185	0.0543302	Inverse variance weighted	10	9.4067	9	0.40061	-0.14054	0.0821872	0.0872656	0.868889	0.739614	1.02076	MR-PRESSO	-0.14054	0.0821872	0.121433	0.868889	0.739614	1.02076	11.7714	0.4216	NA	MR Egger	10	0.623955	0.348747	0.111387	1.86629	0.942152	3.69692	Weighted median	10	-0.0218749	0.109659	0.841886	0.978363	0.789144	1.21295	Weighted mode	10	0.0125245	0.182906	0.946905	1.0126	0.707532	1.44921
order.Erysipelotrichales.id.2148	bipolar disorder	-0.00313557	0.023633	0.896844	Inverse variance weighted	13	13.7189	12	0.319016	0.0173694	0.0842092	0.836584	1.01752	0.862707	1.20012	MR-PRESSO	0.0173694	0.0842092	0.840042	1.01752	0.862707	1.20012	16.1487	0.3312	NA	MR Egger	13	0.0675087	0.387988	0.865028	1.06984	0.5001	2.28865	Weighted median	13	0.0260475	0.111676	0.815573	1.02639	0.824616	1.27753	Weighted mode	13	0.069433	0.20342	0.738759	1.0719	0.719449	1.59701
order.Gastranaerophilales.id.1591	bipolar disorder	-0.00799917	0.0155622	0.618409	Inverse variance weighted	12	10.773	11	0.462471	-0.0144619	0.0435526	0.739848	0.985642	0.904996	1.07348	MR-PRESSO	-0.0144619	0.0431009	0.743534	0.985642	0.905797	1.07253	12.8674	0.4785	NA	MR Egger	12	0.0501053	0.133303	0.71486	1.05138	0.809638	1.36531	Weighted median	12	-0.0382941	0.0602253	0.524875	0.96243	0.855272	1.08301	Weighted mode	12	-0.0537998	0.0991884	0.59836	0.947622	0.780197	1.15098
order.Lactobacillales.id.1800	bipolar disorder	-0.014358	0.0111904	0.216686	Inverse variance weighted	19	16.8416	18	0.534018	0.113011	0.0581763	0.0520684	1.11964	0.998986	1.25488	MR-PRESSO	0.113011	0.0562732	0.0598621	1.11964	1.00272	1.2502	18.9043	0.5434	NA	MR Egger	19	0.283663	0.14517	0.067355	1.32799	0.99913	1.76508	Weighted median	19	0.189994	0.0797105	0.0171464	1.20924	1.03434	1.41372	Weighted mode	19	0.267666	0.134716	0.0623721	1.30691	1.00363	1.70184
order.Methanobacteriales.id.120	bipolar disorder	-0.00200128	0.0246127	0.936799	Inverse variance weighted	12	12.7782	11	0.308066	-0.0281289	0.0384632	0.464584	0.972263	0.901661	1.04839	MR-PRESSO	-0.0281289	0.0384632	0.479873	0.972263	0.901661	1.04839	15.0347	0.3343	NA	MR Egger	12	-0.0159327	0.155321	0.920325	0.984194	0.725886	1.33442	Weighted median	12	-0.0198488	0.0507729	0.695846	0.980347	0.887485	1.08293	Weighted mode	12	-0.0231155	0.0813159	0.781485	0.97715	0.833189	1.14598
order.MollicutesRF9.id.11579	bipolar disorder	-0.00908221	0.0157312	0.573575	Inverse variance weighted	15	18.7227	14	0.175816	-0.0176946	0.0617936	0.774611	0.982461	0.870393	1.10896	MR-PRESSO	-0.0176946	0.0617936	0.778804	0.982461	0.870393	1.10896	21.226	0.1944	NA	MR Egger	15	0.0880073	0.193726	0.657113	1.092	0.746996	1.59633	Weighted median	15	0.000772762	0.0774636	0.992041	1.00077	0.8598	1.16486	Weighted mode	15	-0.0501675	0.115938	0.671817	0.95107	0.757747	1.19372
order.NB1n.id.3953	bipolar disorder	0.0114666	0.0209947	0.594201	Inverse variance weighted	15	16.8494	14	0.264295	0.0411423	0.0413579	0.319839	1.042	0.960867	1.12998	MR-PRESSO	0.0411423	0.0413579	0.336723	1.042	0.960867	1.12998	19.228	0.2794	NA	MR Egger	15	-0.0564815	0.183712	0.763374	0.945084	0.659313	1.35472	Weighted median	15	0.072811	0.0522336	0.163333	1.07553	0.970866	1.19147	Weighted mode	15	0.0876648	0.0969597	0.381218	1.09162	0.90269	1.3201
order.Pasteurellales.id.3688	bipolar disorder	3.31485e-05	0.0139197	0.998128	Inverse variance weighted	19	28.7777	18	0.0511646	-0.0427315	0.0523863	0.414673	0.958169	0.864669	1.06178	MR-PRESSO	-0.0427315	0.0523863	0.425336	0.958169	0.864669	1.06178	32.1126	0.053	NA	MR Egger	19	-0.043016	0.131068	0.746771	0.957896	0.740886	1.23847	Weighted median	19	-0.0384227	0.062813	0.540737	0.962306	0.850836	1.08838	Weighted mode	19	-0.0608729	0.101807	0.55734	0.940943	0.770732	1.14874
order.Rhodospirillales.id.2667	bipolar disorder	-0.0232135	0.0217523	0.30531	Inverse variance weighted	15	8.12449	14	0.88274	-0.00748295	0.0499563	0.88093	0.992545	0.899967	1.09465	MR-PRESSO	-0.00748295	0.0380561	0.846943	0.992545	0.921205	1.06941	9.22016	0.8931	NA	MR Egger	15	0.236373	0.233903	0.330666	1.26665	0.800854	2.00335	Weighted median	15	-0.0346591	0.0670104	0.605002	0.965935	0.847047	1.10151	Weighted mode	15	-0.0421384	0.111396	0.710899	0.958737	0.770686	1.19267
order.Selenomonadales.id.2165	bipolar disorder	0.0144489	0.0184339	0.449694	Inverse variance weighted	13	16.0379	12	0.189506	-0.0834982	0.087386	0.33932	0.919893	0.775091	1.09175	MR-PRESSO	-0.0834982	0.087386	0.358173	0.919893	0.775091	1.09175	18.7742	0.1984	NA	MR Egger	13	-0.306986	0.298642	0.326051	0.735661	0.409702	1.32095	Weighted median	13	-0.094516	0.105117	0.368573	0.909813	0.740414	1.11797	Weighted mode	13	-0.12295	0.168536	0.479683	0.884308	0.635541	1.23045
order.Verrucomicrobiales.id.4030	bipolar disorder	-0.0148868	0.0173764	0.411655	Inverse variance weighted	12	9.60482	11	0.566245	0.0600121	0.0629	0.340039	1.06185	0.938688	1.20117	MR-PRESSO	0.0600121	0.0587758	0.32917	1.06185	0.946307	1.1915	11.6947	0.5603	NA	MR Egger	12	0.246781	0.226895	0.302272	1.2799	0.820424	1.9967	Weighted median	12	0.0392527	0.0844154	0.641936	1.04003	0.881437	1.22717	Weighted mode	12	-0.021768	0.149371	0.88677	0.978467	0.730128	1.31127
order.Victivallales.id.2254	bipolar disorder	0.0719238	0.0225322	0.0127642	Inverse variance weighted	10	14.256	9	0.113505	-0.0364912	0.0559576	0.514323	0.964167	0.864012	1.07593	MR-PRESSO	-0.0364912	0.0559576	0.530623	0.964167	0.864012	1.07593	17.7206	0.1196	NA	MR Egger	10	-0.531588	0.16135	0.0109463	0.587671	0.428341	0.806266	Weighted median	10	-0.00757062	0.0659337	0.908586	0.992458	0.872144	1.12937	Weighted mode	10	-0.000241543	0.123736	0.998485	0.999758	0.784457	1.27415
phylum.Actinobacteria.id.400	bipolar disorder	0.0064646	0.0170005	0.709084	Inverse variance weighted	17	12.1626	16	0.73271	0.0176812	0.0637085	0.781371	1.01784	0.898357	1.15321	MR-PRESSO	0.0176812	0.0555458	0.754361	1.01784	0.912846	1.13491	13.8914	0.7219	NA	MR Egger	17	-0.0856624	0.279139	0.763153	0.917904	0.531116	1.58637	Weighted median	17	0.0199514	0.0893267	0.82326	1.02015	0.856305	1.21535	Weighted mode	17	0.126795	0.154525	0.42396	1.13518	0.838556	1.53674
phylum.Bacteroidetes.id.905	bipolar disorder	0.00295249	0.0113064	0.798416	Inverse variance weighted	14	7.52482	13	0.873122	-0.0229369	0.0676462	0.734556	0.977324	0.855967	1.11589	MR-PRESSO	-0.0229369	0.051466	0.663167	0.977324	0.883548	1.08105	8.73586	0.8729	NA	MR Egger	14	-0.0586945	0.152729	0.707476	0.942995	0.699043	1.27208	Weighted median	14	-0.101721	0.0901348	0.259089	0.903281	0.757005	1.07782	Weighted mode	14	-0.132547	0.129626	0.32518	0.875862	0.679354	1.12921
phylum.Cyanobacteria.id.1500	bipolar disorder	-0.00663955	0.0245748	0.793863	Inverse variance weighted	10	12.1872	9	0.202962	0.108373	0.0605299	0.0733885	1.11446	0.989787	1.25484	MR-PRESSO	0.108373	0.0605299	0.107002	1.11446	0.989787	1.25484	15.2512	0.219	NA	MR Egger	10	0.160268	0.202431	0.45136	1.17383	0.789388	1.74549	Weighted median	10	0.184658	0.0761886	0.0153636	1.20281	1.03596	1.39653	Weighted mode	10	0.247891	0.134713	0.0988902	1.28132	0.983982	1.66851
phylum.Euryarchaeota.id.55	bipolar disorder	0.00626007	0.021668	0.778023	Inverse variance weighted	13	9.16666	12	0.688634	-0.033597	0.0356413	0.345864	0.966961	0.901718	1.03693	MR-PRESSO	-0.033597	0.0311507	0.302	0.966961	0.909689	1.02784	10.7069	0.7015	NA	MR Egger	13	-0.0761732	0.151618	0.62529	0.926656	0.688428	1.24732	Weighted median	13	-9.18531e-05	0.0475514	0.998459	0.999908	0.910927	1.09758	Weighted mode	13	0.0204512	0.0821393	0.807585	1.02066	0.868887	1.19895
phylum.Firmicutes.id.1672	bipolar disorder	0.0110156	0.0122748	0.382032	Inverse variance weighted	19	16.971	18	0.525101	-0.00670812	0.0623005	0.914255	0.993314	0.879135	1.12232	MR-PRESSO	-0.00670812	0.0604935	0.912931	0.993314	0.882254	1.11836	18.7217	0.5369	NA	MR Egger	19	-0.158622	0.18038	0.391459	0.853319	0.599196	1.21522	Weighted median	19	-0.0415112	0.0808963	0.607853	0.959339	0.818675	1.12417	Weighted mode	19	-0.0593942	0.124704	0.639603	0.942335	0.737999	1.20325
phylum.Lentisphaerae.id.2238	bipolar disorder	0.0682406	0.0240618	0.0195282	Inverse variance weighted	11	18.895	10	0.0416172	-0.009656	0.0586309	0.869187	0.99039	0.882874	1.111	MR-PRESSO	-0.009656	0.0586309	0.872468	0.99039	0.882874	1.111	23.0307	0.0444	NA	MR Egger	11	-0.475479	0.170279	0.0209732	0.621587	0.445202	0.867854	Weighted median	11	0.00788745	0.0636564	0.901389	1.00792	0.889693	1.14185	Weighted mode	11	-0.014876	0.117072	0.901406	0.985234	0.783223	1.23935
phylum.Proteobacteria.id.2375	bipolar disorder	-0.0194096	0.0183655	0.311392	Inverse variance weighted	14	19.9493	13	0.0964826	-0.132385	0.0914212	0.147597	0.876004	0.732296	1.04791	MR-PRESSO	-0.132385	0.0914212	0.171283	0.876004	0.732296	1.04791	23.1008	0.1065	NA	MR Egger	14	0.15993	0.291179	0.592909	1.17343	0.663132	2.07641	Weighted median	14	-0.115445	0.106806	0.279751	0.89097	0.722682	1.09845	Weighted mode	14	-0.0854618	0.173434	0.630398	0.918088	0.653514	1.28978
phylum.Tenericutes.id.3919	bipolar disorder	-0.0101791	0.0223184	0.658073	Inverse variance weighted	12	17.8239	11	0.085757	-0.0842206	0.0773365	0.276148	0.919228	0.789939	1.06968	MR-PRESSO	-0.0842206	0.0773365	0.299431	0.919228	0.789939	1.06968	20.717	0.1109	NA	MR Egger	12	0.0243756	0.251275	0.924637	1.02468	0.626176	1.67678	Weighted median	12	-0.0869057	0.0909488	0.339302	0.916763	0.767079	1.09566	Weighted mode	12	-0.0521184	0.113931	0.656248	0.949216	0.75925	1.18671
phylum.Verrucomicrobia.id.3982	bipolar disorder	-0.00187998	0.0152357	0.904241	Inverse variance weighted	12	10.3868	11	0.495969	0.0214134	0.0625374	0.732043	1.02164	0.903788	1.15487	MR-PRESSO	0.0214134	0.0607692	0.731218	1.02164	0.906926	1.15087	12.6132	0.4945	NA	MR Egger	12	0.0416452	0.175897	0.817623	1.04252	0.738515	1.47168	Weighted median	12	-0.0279596	0.0884968	0.752048	0.972428	0.817574	1.15661	Weighted mode	12	-0.0408173	0.137814	0.772612	0.960005	0.732763	1.25772
full name	abbreviation
standard error	se
p value	pval
single nucleotide polymorphism	snp
degree of freedom	df
inverse variance weighted	IVW
beta	b
odds ratio	or
lower limit of 95% confidence interval	lci95
upper limit of 95% confidence interval	uci95
weighted median	WM

## Sheet: Table S4
exposure	outcome	egger_intercept	se_egger_intercept	pval_egger_intercept	method	nsnp	Q	Q_df	Q_pval	beta.IVW	se.IVW	pval.IVW	or	or_lci95	or_uci95	method	beta.MRPRESSO	se.MRPRESSO	pval.MRPRESSO	or	or_lci95	or_uci95	Global Test's RSSobs	Global Test's Pvalue	outlier	method	nsnp	beta.Egger	se.Egger	pval.Egger	or	or_lci95	or_uci95	method	nsnp	beta.WM	se.WM	pval.WM	or	or_lci95	or_uci95	method	nsnp	beta	se	pval	or	or_lci95	or_uci95
[truncated: 24 more rows]
